# Supplementary material for: A genomic biomarker-based model for cancer risk stratification of non-dysplastic Barrett’s esophagus patients after extended follow up; results from Dutch surveillance cohorts
Source: PLoS One. 2020 Apr 13;15(4):e0231419. doi: 10.1371/journal.pone.0231419 (PMC7153893; doi:10.1371/journal.pone.0231419)
Supplement: S4 Table — (XLSX) [file pone.0231419.s004.xlsx]

## Sheet: Blad1
Cohort	Sex	Age	Prague_class_C	Prague_class_M	BMI	PPI	Family_BE	Family_EAC	Smoking	Status_progression_to_HGD_EAC	Time_to_status_progression	cep17.gain.percentages.set1	cep17.loss.percentages.set1	her2.gain.percentages	p53.loss.percentages	p16.loss.percentages	cep7.gain.percentages	cep7.loss.percentages	cep17.set2.gain.percentages	cep17.set2.loss.percentages	20q.gain.percentages	cmyc.gain.percentages	number.cellS1	number.cellS2	CEP17.set1.set.2.combined.gain.percentages	CEP17.set1.set.2.combined.loss.percentages	aneusomy	S2.Cep7.Cep17.20q.CMYC.simpson.diversity.i	S2.Cep7.Cep17.20q.CMYC.simpson.diversity.c	S2.Cep7.Cep17.20q.CMYC.Shannon	S2.Cep7.Cep17.20q.CMYC.Norm_Clone	S2.simpson.diversity.i.CEP17.20q.cmyc	S2.simpson.diversity.c.CEP17.20q.cmyc	S2.Shannon.CEP17.20q.cmyc	S2.Norm_Clone.CEP17.20q.cmyc	S2.simpson.diversity.i.cep7.20q.cmyc	S2.simpson.diversity.c.cep7.20q.cmyc	S2.Shannon.cep7.20q.cmyc	S2.Norm_Clone.cep7.20q.cmyc	S2.simpson.diversity.i.cep7.CEP17.cmyc	S2.simpson.diversity.c.cep7.CEP17.cmyc	S2.Shannon.cep7.CEP17.cmyc	S2.Norm_Clone.cep7.CEP17.cmyc	S2.simpson.diversity.i.cep7.CEP17.20q	S2.simpson.diversity.c.cep7.CEP17.20q	S2.Shannon.cep7.CEP17.20q	S2.Norm_Clone.cep7.CEP17.20q	S2.simpson.diversity.i.CEP17.20q	S2.simpson.diversity.c.CEP17.20q
Study	M	37	1	2	24.1946	PPI	No family BE	No family EAC	No Smoking	0	162.924	3	1	3	6	23	0	0	0	0	0	0	100	84	1.63043	0.543478	2.17391	1	0	0	0.0119048	1	0	0	0.0119048	1	0	0	0.0119048	1	0	0	0.0119048	1	0	0	0.0119048	1	0
Validation	F	63	0	3	38.0548	PPI	No family BE	No family EAC	No Smoking	0	48.5585	0	0	0	0	4.10959	0	0	0	0	0	0	73	79	0	0	0	1	0	0	0.0126582	1	0	0	0.0126582	1	0	0	0.0126582	1	0	0	0.0126582	1	0	0	0.0126582	1	0
Study	M	32	1	3	20.8328	PPI	Family with BE	Family Eac	Smoking	0	159.376	0	3.80952	0	0	0.952381	0	0	0	0	0	0	105	100	0	1.95122	1.95122	1	0	0	0.01	1	0	0	0.01	1	0	0	0.01	1	0	0	0.01	1	0	0	0.01	1	0
Study	F	75	3	4	27.0538	PPI	No family BE	No family EAC	No Smoking	0	72.4107	0	1.96078	0	0	7.84314	0	0	0	0	2.85714	0	51	70	0	0.826446	0.826446	1.05877	0.0555102	0.129741	0.0285714	1.05877	0.0555102	0.129741	0.0285714	1.05877	0.0555102	0.129741	0.0285714	1	0	0	0.0142857	1.05877	0.0555102	0.129741	0.0285714	1.05877	0.0555102
Validation	M	61	4	6	20.0773	PPI	No family BE	No family EAC	Smoking	0	89.5606	0	5.37634	0	0	7.52688	0	0	0	0	0	0	93	100	0	2.59067	2.59067	1	0	0	0.01	1	0	0	0.01	1	0	0	0.01	1	0	0	0.01	1	0	0	0.01	1	0
Validation	M	57	7	9	27.4115	PPI	No family BE	No family EAC	Smoking	0	107.926	0	3.8961	0	0	6.49351	0	7.69231	0	0	0	0	77	65	0	2.11268	5.95883	1.20473	0.169941	0.349435	0.0461538	1.03124	0.0302959	0.079487	0.0307692	1.20473	0.169941	0.349435	0.0461538	1.20473	0.169941	0.349435	0.0461538	1.16552	0.142012	0.271189	0.0307692	1	0
Validation	F	73	3	7	30.6667	PPI	No family BE	Family Eac	Smoking	0	28.0575	0	0	0	1.69492	15.2542	0	3.125	0	0	0	0	59	64	0	0	1.5625	1.06445	0.0605469	0.139061	0.03125	1	0	0	0.015625	1.06445	0.0605469	0.139061	0.03125	1.06445	0.0605469	0.139061	0.03125	1.06445	0.0605469	0.139061	0.03125	1	0
Validation	M	72	7	8	28.4055	PPI	No family BE	No family EAC	Smoking	0	30.0945	0	10.9091	0	0	16.3636	0	0	0	0	0	0	55	60	0	5.21739	5.21739	1	0	0	0.0166667	1	0	0	0.0166667	1	0	0	0.0166667	1	0	0	0.0166667	1	0	0	0.0166667	1	0
Validation	M	69	0	2	27.4406	PPI	No family BE	No family EAC	Smoking	0	103.294	0	0	0	0	0	0	0	0	0	0	0	100	75	0	0	0	1	0	0	0.0133333	1	0	0	0.0133333	1	0	0	0.0133333	1	0	0	0.0133333	1	0	0	0.0133333	1	0
Validation	M	71	0	2	25.42	PPI	No family BE	No family EAC	Smoking	0	103.064	0	5.08475	0	0	3.38983	0	0	0	0	0	0	59	66	0	2.4	2.4	1	0	0	0.0151515	1	0	0	0.0151515	1	0	0	0.0151515	1	0	0	0.0151515	1	0	0	0.0151515	1	0
Validation	M	70	2	4	30.4218	PPI	No family BE	No family EAC	Smoking	0	100.862	0	0	0	0	8.53659	0	0	0	0	0	0	82	80	0	0	0	1	0	0	0.0125	1	0	0	0.0125	1	0	0	0.0125	1	0	0	0.0125	1	0	0	0.0125	1	0
Study	F	56	2	5	31.25	PPI	No family BE	No family EAC	No Smoking	0	82.2012	0	4.16667	0	6.94444	18.0556	0	0	0	0	0	0	72	86	0	1.89873	1.89873	1	0	0	0.0116279	1	0	0	0.0116279	1	0	0	0.0116279	1	0	0	0.0116279	1	0	0	0.0116279	1	0
Validation	M	73	0	3	27.7177	PPI	No family BE	No family EAC	Smoking	0	86.6037	1.96078	1.96078	1.96078	0	3.92157	0	0	1.96078	0	0	1.96078	51	51	1.96078	0.980392	2.94118	1.0824	0.0761246	0.192626	0.0588235	1.0824	0.0761246	0.192626	0.0588235	1.03998	0.0384468	0.096509	0.0392157	1.0824	0.0761246	0.192626	0.0588235	1.03998	0.0384468	0.096509	0.0392157	1.03998	0.0384468
Study	M	54	2	2	29.2184	PPI	No family BE	No family EAC	Smoking	0	123.499	0	0	0	2.72727	33.6364	0	8.19672	0	0	0	0	110	61	0	0	4.09836	1.17716	0.150497	0.283548	0.0327869	1	0	0	0.0163934	1.17716	0.150497	0.283548	0.0327869	1.17716	0.150497	0.283548	0.0327869	1.17716	0.150497	0.283548	0.0327869	1	0
Validation	M	44	0	2	27.4406	PPI	No family BE	No family EAC	Smoking	0	115.713	0	0	0	0	7.8125	0	0	0	0	0	0	64	80	0	0	0	1	0	0	0.0125	1	0	0	0.0125	1	0	0	0.0125	1	0	0	0.0125	1	0	0	0.0125	1	0
Validation	M	70	17	18	23.6614	PPI	No family BE	No family EAC	Smoking	0	75.039	0	0	0.884956	0.884956	0	0	0	0	0	0	0	113	100	0	0	0	1	0	0	0.01	1	0	0	0.01	1	0	0	0.01	1	0	0	0.01	1	0	0	0.01	1	0
Validation	M	60	4	7	27.7575	PPI	No family BE	No family EAC	Smoking	0	103.491	0	1.19048	0	0	4.7619	0	0	0	2.40964	0	2.40964	84	83	0	1.79641	1.79641	1.10242	0.0929017	0.226564	0.0361446	1.10242	0.0929017	0.226564	0.0361446	1.04935	0.0470315	0.113579	0.0240964	1.10242	0.0929017	0.226564	0.0361446	1.04935	0.0470315	0.113579	0.0240964	1.04935	0.0470315
Validation	F	59	0	2	26.8923	PPI	No family BE	No family EAC	Smoking	0	112.46	0	0	0	0	13.1148	6	0	0	0	0	2	61	100	0	0	3	1.17592	0.1496	0.323756	0.03	1.0408	0.0392	0.0980391	0.02	1.17592	0.1496	0.323756	0.03	1.17592	0.1496	0.323756	0.03	1.12714	0.1128	0.226968	0.02	1	0
Validation	F	43	1	1	28.075	PPI	No family BE	No family EAC	Smoking	0	107.072	2.77778	1.85185	0	0	0	3	0	5	0	1	0	108	100	3.84615	0.961538	6.30769	1.20453	0.1698	0.444836	0.07	1.17758	0.1508	0.364653	0.05	1.10717	0.0968	0.265124	0.05	1.17841	0.1514	0.37581	0.05	1.17869	0.1516	0.389673	0.06	1.1526	0.1324
Validation	M	60	1	2	26.8687	PPI	No family BE	No family EAC	No Smoking	1	75.2033	0	0	0	4	0	0.952381	0	1.90476	0	3.80952	2.85714	100	105	0.97561	0	1.4518	1.19409	0.16254	0.43625	0.0666667	1.19409	0.16254	0.43625	0.0666667	1.16976	0.145125	0.383207	0.0571429	1.12397	0.110295	0.308216	0.0571429	1.10129	0.0919728	0.236695	0.0380952	1.10129	0.0919728
Validation	M	51	6	9	25.0574	PPI	No family BE	No family EAC	Smoking	0	89.232	0	6.97674	3.48837	0	11.6279	3	0	0	0	3	5	86	100	0	3.22581	4.72581	1.25565	0.2036	0.463895	0.04	1.17675	0.1502	0.331694	0.03	1.25565	0.2036	0.463895	0.04	1.17675	0.1502	0.331694	0.03	1.12943	0.1146	0.268556	0.03	1.0618	0.0582
Validation	M	42	7	9	31.1728	PPI	No family BE	No family EAC	No Smoking	0	112.92	0	0	0	0	2.77778	0	0	0	0	1.11111	0	72	90	0	0	0	1.02247	0.0219753	0.061047	0.0222222	1.02247	0.0219753	0.061047	0.0222222	1.02247	0.0219753	0.061047	0.0222222	1	0	0	0.0111111	1.02247	0.0219753	0.061047	0.0222222	1.02247	0.0219753
Validation	M	66	5	6	26.7299	PPI	No family BE	No family EAC	Smoking	0	41.8563	0	2.7027	0	0	4.05405	0	0	0	0	6	5	74	100	0	1.14943	1.14943	1.25282	0.2018	0.422306	0.03	1.25282	0.2018	0.422306	0.03	1.25282	0.2018	0.422306	0.03	1.10497	0.095	0.198515	0.02	1.12714	0.1128	0.226968	0.02	1.12714	0.1128
Validation	M	73	2	4	27.7778	PPI	No family BE	No family EAC	Smoking	0	38.9979	0	0	0	0	5.06329	0	0	0	0	0	0	79	60	0	0	0	1	0	0	0.0166667	1	0	0	0.0166667	1	0	0	0.0166667	1	0	0	0.0166667	1	0	0	0.0166667	1	0
Validation	F	70	8	10	33.5938	PPI	No family BE	No family EAC	No Smoking	0	106.579	0	4.49438	0	0	12.3596	0	0	0	0	0	0	89	60	0	2.68456	2.68456	1	0	0	0.0166667	1	0	0	0.0166667	1	0	0	0.0166667	1	0	0	0.0166667	1	0	0	0.0166667	1	0
Validation	F	71	3	5	25.5937	PPI	No family BE	No family EAC	Smoking	0	71.8522	0	0	0	0	7.40741	3.92157	0	0	0	0	0	81	102	0	0	1.96078	1.0815	0.0753556	0.165443	0.0196078	1	0	0	0.00980392	1.0815	0.0753556	0.165443	0.0196078	1.0815	0.0753556	0.165443	0.0196078	1.0815	0.0753556	0.165443	0.0196078	1	0
Study	M	67	4	4	30.8642	PPI	Family with BE	No family EAC	Smoking	1	72.8049	0	0	0	0	14.8936	5.7971	0	5.7971	0	0	0	94	69	2.45399	0	5.35254	1.12261	0.109221	0.221348	0.0289855	1.12261	0.109221	0.221348	0.0289855	1.12261	0.109221	0.221348	0.0289855	1.12261	0.109221	0.221348	0.0289855	1.12261	0.109221	0.221348	0.0289855	1.12261	0.109221
Validation	M	50	2	2	40.4671	PPI	No family BE	No family EAC	Smoking	0	111.277	0	3	0	0	2	0	0	0	0	0	0	100	86	0	1.6129	1.6129	1	0	0	0.0116279	1	0	0	0.0116279	1	0	0	0.0116279	1	0	0	0.0116279	1	0	0	0.0116279	1	0
Study	M	52	0	2	24.0741	PPI	No family BE	No family EAC	Smoking	0	142.883	0	4.46429	0	3.57143	6.25	0	2.5641	0	0	6.83761	5.12821	112	117	0	2.18341	3.46546	1.35414	0.261524	0.563892	0.034188	1.27827	0.217693	0.447959	0.025641	1.35414	0.261524	0.563892	0.034188	1.1691	0.144642	0.320152	0.025641	1.21045	0.173862	0.366824	0.025641	1.146	0.127402
Validation	M	65	12	12	27.0993	PPI	No family BE	No family EAC	Smoking	0	74.7433	0	0	0	1.92308	96.1538	0	0	0	0	0	0	52	100	0	0	0	1	0	0	0.01	1	0	0	0.01	1	0	0	0.01	1	0	0	0.01	1	0	0	0.01	1	0
Study	M	65	0	2	27.0842	PPI	No family BE	Family Eac	No Smoking	0	77.076	5.55556	0	0	0	11.1111	1.40845	0	2.8169	0	0	0	90	71	4.34783	0	5.05205	1.089	0.0817298	0.201936	0.0422535	1.05792	0.054751	0.128319	0.028169	1.02857	0.0277723	0.0740226	0.028169	1.089	0.0817298	0.201936	0.0422535	1.089	0.0817298	0.201936	0.0422535	1.05792	0.054751
Validation	M	73	0	4	30.4218	PPI	No family BE	No family EAC	Smoking	0	38.3409	2.88462	0	0.961538	0	1.92308	1.08696	1.08696	3.26087	1.08696	1.08696	1.08696	104	92	3.06122	0.510204	4.65839	1.22596	0.18431	0.499402	0.0869565	1.16938	0.144849	0.381341	0.0652174	1.11751	0.105151	0.298593	0.0652174	1.16938	0.144849	0.381341	0.0652174	1.19717	0.164698	0.440436	0.076087	1.14255	0.124764
Study	M	52	8	9	30.9304	PPI	No family BE	No family EAC	Smoking	0	159.277	0	0	0	15.7407	8.33333	0	0	0	0	0	0	108	84	0	0	0	1	0	0	0.0119048	1	0	0	0.0119048	1	0	0	0.0119048	1	0	0	0.0119048	1	0	0	0.0119048	1	0
Study	M	63	3	7	NA	PPI	NA	NA	NA	0	86.4723	0	0	0	0	2.7027	0	1	0	0	0	0	74	100	0	0	0.5	1.06225	0.0586	0.153838	0.03	1.0408	0.0392	0.0980391	0.02	1.06225	0.0586	0.153838	0.03	1.06225	0.0586	0.153838	0.03	1.0202	0.0198	0.0560015	0.02	1	0
Study	F	66	0	2	NA	PPI	No family BE	No family EAC	No Smoking	0	46.4559	0	4.90196	0	0	5.88235	0	0	0	0	0	0	102	100	0	2.47525	2.47525	1	0	0	0.01	1	0	0	0.01	1	0	0	0.01	1	0	0	0.01	1	0	0	0.01	1	0
Study	F	26	3	3	24.5351	PPI	Family with BE	No family EAC	No Smoking	0	167.195	0	5.40541	0.900901	0	0	0	0	0	0	1	0	111	100	0	2.8436	2.8436	1.0202	0.0198	0.0560015	0.02	1.0202	0.0198	0.0560015	0.02	1.0202	0.0198	0.0560015	0.02	1	0	0	0.01	1.0202	0.0198	0.0560015	0.02	1.0202	0.0198
Study	F	77	2	4	31.245	PPI	NA	NA	Smoking	0	22.9979	0	0	0	0	7.89474	0	0	0	1	1	1	76	100	0	0.568182	0.568182	1.06247	0.0588	0.167701	0.04	1.06247	0.0588	0.167701	0.04	1.04102	0.0394	0.111902	0.03	1.04102	0.0394	0.111902	0.03	1.04102	0.0394	0.111902	0.03	1.04102	0.0394
Study	M	51	3	5	28.327	PPI	No family BE	No family EAC	Smoking	0	141.503	0	5.17241	0	0	3.44828	0	0	0	0	0	0	58	59	0	2.5641	2.5641	1	0	0	0.0169492	1	0	0	0.0169492	1	0	0	0.0169492	1	0	0	0.0169492	1	0	0	0.0169492	1	0
Study	M	69	1	2	24.2123	PPI	No family BE	No family EAC	No Smoking	0	46.6858	0	4.91803	0	4.91803	4.91803	0	0	0	3	0	0	61	100	0	3.72671	3.72671	1.0618	0.0582	0.134742	0.02	1.0618	0.0582	0.134742	0.02	1	0	0	0.01	1.0618	0.0582	0.134742	0.02	1.0618	0.0582	0.134742	0.02	1.0618	0.0582
Validation	F	54	0	1	26.4463	PPI	No family BE	No family EAC	Smoking	0	110.686	0	0	0	0	7.69231	0	0	0	0	0	0	91	100	0	0	0	1	0	0	0.01	1	0	0	0.01	1	0	0	0.01	1	0	0	0.01	1	0	0	0.01	1	0
Validation	M	49	0	2	28.9616	PPI	No family BE	No family EAC	No Smoking	0	110.193	2.63158	0	0	0	6.57895	0	1	0	1	0	0	76	100	1.13636	0.568182	2.20455	1.0202	0.0198	0.0560015	0.02	1.0202	0.0198	0.0560015	0.02	1.0202	0.0198	0.0560015	0.02	1.0202	0.0198	0.0560015	0.02	1.0202	0.0198	0.0560015	0.02	1.0202	0.0198
Study	M	46	3	4	27.1178	PPI	No family BE	No family EAC	No Smoking	0	127.474	0	0	0	0	1.81818	0	0	0	0	0	0	55	52	0	0	0	1	0	0	0.0192308	1	0	0	0.0192308	1	0	0	0.0192308	1	0	0	0.0192308	1	0	0	0.0192308	1	0
Validation	M	40	0	4	31.1951	PPI	Family with BE	Family Eac	No Smoking	0	76.846	1.66667	5	0	1.66667	5	3.44828	0	0	0	2.29885	2.29885	60	87	0.680272	2.04082	4.44523	1.1235	0.109922	0.258631	0.0344828	1.04703	0.0449201	0.109452	0.0229885	1.1235	0.109922	0.258631	0.0344828	1.1235	0.109922	0.258631	0.0344828	1.1235	0.109922	0.258631	0.0344828	1.04703	0.0449201
Study	M	26	1	5	30.0266	PPI	No family BE	No family EAC	No Smoking	0	36.1068	0	0	0	0	0	0	0	0	0	1	0	100	100	0	0	0	1.04102	0.0394	0.111902	0.03	1.04102	0.0394	0.111902	0.03	1.04102	0.0394	0.111902	0.03	1.0202	0.0198	0.0560015	0.02	1.0202	0.0198	0.0560015	0.02	1.0202	0.0198
Validation	M	50	2	4	25.3593	PPI	No family BE	No family EAC	Smoking	0	108.189	0	0	0	0	10.6667	0	4.83871	0	3.22581	0	0	75	62	0	1.45985	3.87921	1.1027	0.0931322	0.224538	0.0483871	1.06659	0.062435	0.142506	0.0322581	1.10143	0.0920916	0.193738	0.0322581	1.1027	0.0931322	0.224538	0.0483871	1.1027	0.0931322	0.224538	0.0483871	1.06659	0.062435
Validation	M	53	9	10	29.8028	PPI	No family BE	No family EAC	Smoking	0	38.8337	0	1.20482	0	0	3.61446	0	4.10959	0	0	0	0	83	73	0	0.641026	2.69582	1.08556	0.078814	0.171411	0.0273973	1	0	0	0.0136986	1.08556	0.078814	0.171411	0.0273973	1.08556	0.078814	0.171411	0.0273973	1.08556	0.078814	0.171411	0.0273973	1	0
Validation	M	47	5	6	33.3333	PPI	No family BE	No family EAC	No Smoking	0	99.4497	3.8835	1.94175	0	1.94175	0	6	0	0	0	0	0	103	100	1.97044	0.985222	5.95567	1.20163	0.1678	0.37892	0.04	1.06225	0.0586	0.153838	0.03	1.20163	0.1678	0.37892	0.04	1.17592	0.1496	0.323756	0.03	1.15128	0.1314	0.282347	0.03	1.0202	0.0198
Study	M	50	1	2	27.143	PPI	No family BE	No family EAC	No Smoking	0	156.616	0	0	0	9.09091	17.4825	0	0	4.54545	0	0	0	143	110	1.97628	0	1.97628	1.09502	0.0867769	0.184907	0.0181818	1.09502	0.0867769	0.184907	0.0181818	1	0	0	0.00909091	1.09502	0.0867769	0.184907	0.0181818	1.09502	0.0867769	0.184907	0.0181818	1.09502	0.0867769
Validation	M	71	1	4	23.6614	PPI	No family BE	No family EAC	Smoking	0	73.1335	3.48837	0	0	0	8.13953	5.88235	0	0	0	3.52941	2.35294	86	85	1.75439	0	4.69556	1.27583	0.216194	0.483346	0.0470588	1.12662	0.112388	0.263307	0.0352941	1.27583	0.216194	0.483346	0.0470588	1.18191	0.15391	0.333748	0.0352941	1.21164	0.174671	0.374227	0.0352941	1.07307	0.0680969
Validation	M	61	0	2	19.6927	PPI	No family BE	No family EAC	No Smoking	0	51.9754	5.43478	0	0	7.6087	0	6	0	0	0	0	4	92	100	2.60417	0	5.60417	1.22669	0.1848	0.392384	0.03	1.08319	0.0768	0.167944	0.02	1.22669	0.1848	0.392384	0.03	1.22669	0.1848	0.392384	0.03	1.12714	0.1128	0.226968	0.02	1	0
Validation	M	81	0	2	22.1297	PPI	No family BE	No family EAC	Smoking	0	37.0267	0	0	1	3	0	0	0	1	0	0	0	100	100	0.5	0	0.5	1.08436	0.0778	0.209533	0.04	1.08436	0.0778	0.209533	0.04	1.06225	0.0586	0.153838	0.03	1.06225	0.0586	0.153838	0.03	1.04102	0.0394	0.111902	0.03	1.04102	0.0394
Study	M	60	11	11	28.3447	PPI	Family with BE	Family Eac	No Smoking	0	143.179	0	1	0	0	25	1.92308	0.961538	0	0	1.92308	0.961538	100	104	0	0.490196	1.9325	1.12503	0.111132	0.297281	0.0480769	1.05977	0.0563979	0.149069	0.0288462	1.12503	0.111132	0.297281	0.0480769	1.08095	0.0748891	0.203013	0.0384615	1.10255	0.0930104	0.243531	0.0384615	1.0392	0.0377219
Study	M	79	3	3	30.4076	PPI	Family with BE	No family EAC	Smoking	0	96.1971	0	0	2.14286	7.85714	20.7143	0	2.73973	4.10959	0	0	0	140	73	1.40845	0	2.77831	1.14923	0.129856	0.29582	0.0410959	1.08556	0.078814	0.171411	0.0273973	1.05629	0.0532933	0.125575	0.0273973	1.14923	0.129856	0.29582	0.0410959	1.14923	0.129856	0.29582	0.0410959	1.08556	0.078814
Validation	M	40	2	3	24.6914	PPI	No family BE	No family EAC	Smoking	0	68.2053	0	1.96078	0	0	0	4	2	8	2	2	4	51	50	3.9604	1.9802	8.94059	1.47232	0.3208	0.773251	0.14	1.39978	0.2856	0.633751	0.1	1.28469	0.2216	0.526484	0.1	1.40449	0.288	0.678738	0.12	1.34264	0.2552	0.611474	0.12	1.27943	0.2184
Validation	M	62	0	3	30.7934	PPI	No family BE	No family EAC	Smoking	0	74.2834	0	3.7037	0	0	9.25926	0	0	0	0	0	0	54	65	0	1.68067	1.68067	1	0	0	0.0153846	1	0	0	0.0153846	1	0	0	0.0153846	1	0	0	0.0153846	1	0	0	0.0153846	1	0
Validation	M	51	0	1	30.4367	PPI	No family BE	No family EAC	No Smoking	0	71.9836	3.73832	0.934579	0.934579	1.86916	0	0	1.90476	1.90476	0	0	0	107	105	2.83019	0.471698	4.25427	1.10151	0.0921542	0.241678	0.0380952	1.05918	0.055873	0.147927	0.0285714	1.05918	0.055873	0.147927	0.0285714	1.07993	0.0740136	0.188248	0.0285714	1.10151	0.0921542	0.241678	0.0380952	1.05918	0.055873
Validation	F	62	0	3	38.0078	PPI	No family BE	No family EAC	Smoking	0	70.2752	0	0	0	0	6.17284	4.70588	0	0	1.17647	0	0	81	85	0	0.60241	2.95535	1.12592	0.111834	0.253154	0.0352941	1.02381	0.0232526	0.0639617	0.0235294	1.09853	0.0896886	0.189762	0.0235294	1.12592	0.111834	0.253154	0.0352941	1.12592	0.111834	0.253154	0.0352941	1.02381	0.0232526
Study	M	61	1	0	25.2493	PPI	No family BE	No family EAC	Smoking	0	59.9589	0	1.66667	0	1.66667	5	0	0	0	0	0	0	60	56	0	0.862069	0.862069	1	0	0	0.0178571	1	0	0	0.0178571	1	0	0	0.0178571	1	0	0	0.0178571	1	0	0	0.0178571	1	0
Validation	M	67	0	9	31.4627	PPI	No family BE	No family EAC	Smoking	1	36.7967	2.80374	0.934579	0.934579	1.86916	1.86916	0	0	2	0	4	3	107	100	2.41546	0.483092	2.89855	1.28568	0.2222	0.548978	0.06	1.28568	0.2222	0.548978	0.06	1.23001	0.187	0.453068	0.05	1.12994	0.115	0.287652	0.04	1.17813	0.1512	0.361947	0.04	1.17813	0.1512
Study	M	50	2	2	25.4327	PPI	Family with BE	No family EAC	No Smoking	0	136.772	0	0	0	0	2.85714	0	0	0	0	0	0	70	98	0	0	0	1	0	0	0.0102041	1	0	0	0.0102041	1	0	0	0.0102041	1	0	0	0.0102041	1	0	0	0.0102041	1	0
Study	F	48	5	5	20.3074	PPI	No family BE	No family EAC	Smoking	1	71.1622	4	0	4	0	49	5	0	0	0	0	0	100	100	2	0	4.5	1.10497	0.095	0.198515	0.02	1	0	0	0.01	1.10497	0.095	0.198515	0.02	1.10497	0.095	0.198515	0.02	1.10497	0.095	0.198515	0.02	1	0
Study	M	70	2	6	28.4053	PPI	No family BE	No family EAC	No Smoking	1	28.5175	8.75	0	8.75	0	5	0	12.987	0	0	0	0	80	77	4.4586	0	10.9521	1.292	0.226008	0.38614	0.025974	1	0	0	0.012987	1.292	0.226008	0.38614	0.025974	1.292	0.226008	0.38614	0.025974	1.292	0.226008	0.38614	0.025974	1	0
Study	M	68	1	2	25.1429	PPI	No family BE	No family EAC	Smoking	0	48.2957	0	0	0	6.25	4.46429	0	2.91262	0	0	0	0.970874	112	103	0	0	1.45631	1.08134	0.0752192	0.186062	0.0291262	1.01961	0.019229	0.0546588	0.0194175	1.08134	0.0752192	0.186062	0.0291262	1.08134	0.0752192	0.186062	0.0291262	1.05995	0.0565558	0.131692	0.0194175	1	0
Validation	F	37	0	3	21.3669	PPI	No family BE	No family EAC	Smoking	0	113.216	0	0	0	0	0	0	0	0	0	0	0	100	100	0	0	0	1	0	0	0.01	1	0	0	0.01	1	0	0	0.01	1	0	0	0.01	1	0	0	0.01	1	0
Study	M	47	0	2	26.5759	PPI	Family with BE	No family EAC	Smoking	0	73.6591	0	0	0	0	0	0	1.44928	0	0	0	0	71	69	0	0	0.724638	1.02941	0.0285654	0.0757511	0.0289855	1	0	0	0.0144928	1.02941	0.0285654	0.0757511	0.0289855	1.02941	0.0285654	0.0757511	0.0289855	1.02941	0.0285654	0.0757511	0.0289855	1	0
Validation	M	75	7	10	23.5666	PPI	No family BE	No family EAC	No Smoking	0	131.154	0	6	0	0	4	0	0	0	0	0	0	100	55	0	3.87097	3.87097	1	0	0	0.0181818	1	0	0	0.0181818	1	0	0	0.0181818	1	0	0	0.0181818	1	0	0	0.0181818	1	0
Study	M	56	0	1	29.0688	PPI	Family with BE	No family EAC	Smoking	0	60.9446	0	0	1.50376	6.76692	4.51128	2.17391	0	0	0	0	0	133	92	0	0	1.08696	1.04442	0.0425331	0.104732	0.0217391	1	0	0	0.0108696	1.04442	0.0425331	0.104732	0.0217391	1.04442	0.0425331	0.104732	0.0217391	1.04442	0.0425331	0.104732	0.0217391	1	0
Validation	M	57	0	1	27.1178	PPI	No family BE	No family EAC	No Smoking	0	102.801	0	0	0	0	0	0	0	0	0	0	0	50	50	0	0	0	1	0	0	0.02	1	0	0	0.02	1	0	0	0.02	1	0	0	0.02	1	0	0	0.02	1	0
Validation	M	60	1	4	26.8274	PPI	No family BE	No family EAC	No Smoking	0	39.3265	1.36986	8.21918	0	6.84932	26.0274	0	0	0	4.6875	0	0	73	64	0.729927	6.56934	7.29927	1.09812	0.0893555	0.189209	0.03125	1.09812	0.0893555	0.189209	0.03125	1	0	0	0.015625	1.09812	0.0893555	0.189209	0.03125	1.09812	0.0893555	0.189209	0.03125	1.09812	0.0893555
Study	M	66	6	6	25.1024	PPI	No family BE	No family EAC	No Smoking	0	147.778	1.36986	0	0	2.73973	0	0	0	3.33333	0	0	0	73	60	2.25564	0	2.25564	1.06888	0.0644444	0.146145	0.0333333	1.06888	0.0644444	0.146145	0.0333333	1	0	0	0.0166667	1.06888	0.0644444	0.146145	0.0333333	1.06888	0.0644444	0.146145	0.0333333	1.06888	0.0644444
Study	M	43	1	3	27.1706	PPI	No family BE	Family Eac	Smoking	0	48.4928	0	0	0	0	7	0	3.07692	4.61538	0	0	0	100	65	1.81818	0	3.35664	1.16939	0.144852	0.32296	0.0461538	1.09655	0.0880473	0.187031	0.0307692	1.06343	0.059645	0.137406	0.0307692	1.16939	0.144852	0.32296	0.0461538	1.16939	0.144852	0.32296	0.0461538	1.09655	0.0880473
Validation	M	76	2	3	21.4533	PPI	Family with BE	No family EAC	Smoking	0	113.873	6	12	0	0	0	0	0	0	0	0	0	50	72	2.45902	4.91803	7.37705	1	0	0	0.0138889	1	0	0	0.0138889	1	0	0	0.0138889	1	0	0	0.0138889	1	0	0	0.0138889	1	0
Validation	F	71	5	5	29.7576	PPI	No family BE	No family EAC	Smoking	0	60.8131	0	0	0	0	0	0	0	0	0	0	0	65	78	0	0	0	1	0	0	0.0128205	1	0	0	0.0128205	1	0	0	0.0128205	1	0	0	0.0128205	1	0	0	0.0128205	1	0
Study	M	65	0	4	24.6559	PPI	No family BE	No family EAC	Smoking	1	14.3244	2	0	0	0	28	5.40541	0	0	0	0	0	100	74	1.14943	0	3.85213	1.11391	0.102264	0.210283	0.027027	1	0	0	0.0135135	1.11391	0.102264	0.210283	0.027027	1.11391	0.102264	0.210283	0.027027	1.11391	0.102264	0.210283	0.027027	1	0
Validation	F	81	5	6	29.2421	PPI	No family BE	No family EAC	Smoking	1	24.2136	1.83486	0.917431	0	0	0	3.8835	0	0.970874	0	0.970874	2.91262	109	103	1.41509	0.471698	3.82854	1.12634	0.112169	0.299588	0.0485437	1.08134	0.0752192	0.186062	0.0291262	1.12634	0.112169	0.299588	0.0485437	1.12634	0.112169	0.299588	0.0485437	1.10269	0.0931285	0.218496	0.0291262	1.01961	0.019229
Validation	F	56	0	3	31.8878	PPI	No family BE	No family EAC	No Smoking	0	109.832	0	10.6061	0	0	15.1515	7.6087	0	0	0	0	5.43478	66	92	0	4.43038	8.23473	1.30738	0.235113	0.475803	0.0326087	1.11456	0.102788	0.211123	0.0217391	1.30738	0.235113	0.475803	0.0326087	1.30738	0.235113	0.475803	0.0326087	1.1636	0.140595	0.269107	0.0217391	1	0
Validation	M	51	0	3	28.9051	PPI	No family BE	No family EAC	Smoking	0	110.259	0	4	0	0	16	0	3.63636	0	3.63636	0	0	50	55	0	3.80952	5.62771	1.07536	0.0700826	0.15621	0.0363636	1.07536	0.0700826	0.15621	0.0363636	1.07536	0.0700826	0.15621	0.0363636	1.07536	0.0700826	0.15621	0.0363636	1.07536	0.0700826	0.15621	0.0363636	1.07536	0.0700826
Validation	M	59	1	1	24.3072	PPI	No family BE	No family EAC	Smoking	0	72.9035	0	6.15385	0	0	4.61538	0	2.46914	2.46914	0	0	0	65	81	1.36986	2.73973	5.34416	1.0506	0.0481634	0.115774	0.0246914	1.0506	0.0481634	0.115774	0.0246914	1.0506	0.0481634	0.115774	0.0246914	1.0506	0.0481634	0.115774	0.0246914	1.0506	0.0481634	0.115774	0.0246914	1.0506	0.0481634
Validation	M	79	5	7	27.7177	PPI	No family BE	No family EAC	Smoking	0	30.5873	0	4.0404	0	0	10.101	0	0	3.65854	2.43902	0	0	99	82	1.65746	3.31492	4.97238	1.13161	0.1163	0.270681	0.0365854	1.13161	0.1163	0.270681	0.0365854	1	0	0	0.0121951	1.13161	0.1163	0.270681	0.0365854	1.13161	0.1163	0.270681	0.0365854	1.13161	0.1163
Validation	M	62	3	6	29.0533	PPI	No family BE	No family EAC	Smoking	0	110.357	0	1	0	0	13	0	0	4.6875	3.125	0	0	100	64	1.82927	1.82927	3.65854	1.1723	0.146973	0.326745	0.046875	1.1723	0.146973	0.326745	0.046875	1	0	0	0.015625	1.1723	0.146973	0.326745	0.046875	1.1723	0.146973	0.326745	0.046875	1.1723	0.146973
Validation	M	69	3	6	NA	PPI	NA	NA	NA	0	114.595	0.952381	3.80952	0.952381	1.90476	3.80952	0.892857	0	3.57143	0.892857	1.78571	3.57143	105	112	2.30415	2.30415	5.05472	1.2262	0.184471	0.477711	0.0625	1.20245	0.168367	0.427532	0.0535714	1.11522	0.103316	0.27546	0.0446429	1.20176	0.167889	0.407449	0.0446429	1.15741	0.136001	0.343962	0.0446429	1.13561	0.11942
Validation	M	66	0	1	24.6559	PPI	No family BE	No family EAC	No Smoking	0	89.7248	0	0	0	0	0	0	0	0	0	0	0	60	70	0	0	0	1	0	0	0.0142857	1	0	0	0.0142857	1	0	0	0.0142857	1	0	0	0.0142857	1	0	0	0.0142857	1	0
Validation	M	69	7	11	26.8519	PPI	No family BE	No family EAC	Smoking	0	62.7844	0	0	0	0	10.101	0	4.87805	6.09756	0	0	3.65854	99	82	2.76243	0	5.20146	1.35838	0.263831	0.574001	0.0487805	1.22033	0.180547	0.384233	0.0365854	1.19009	0.159726	0.34998	0.0365854	1.35838	0.263831	0.574001	0.0487805	1.25214	0.201368	0.421403	0.0365854	1.12932	0.114515
Validation	M	60	1	3	26.5432	PPI	No family BE	No family EAC	Smoking	0	109.569	0	0	0	0	0	2.43902	0	0	0	0	0	75	82	0	0	1.21951	1.04997	0.0475907	0.114665	0.0243902	1	0	0	0.0121951	1.04997	0.0475907	0.114665	0.0243902	1.04997	0.0475907	0.114665	0.0243902	1.04997	0.0475907	0.114665	0.0243902	1	0
Validation	M	72	1	2	27.7551	PPI	No family BE	No family EAC	No Smoking	0	84.8624	0	0	0	0	0	0	0	0	0	0	0	67	100	0	0	0	1	0	0	0.01	1	0	0	0.01	1	0	0	0.01	1	0	0	0.01	1	0	0	0.01	1	0
Validation	F	42	1	2	33.6485	PPI	No family BE	No family EAC	Smoking	0	112.821	0	0	0	0	12.6984	0	0	0	4.83871	0	0	63	62	0	2.4	2.4	1.10143	0.0920916	0.193738	0.0322581	1.10143	0.0920916	0.193738	0.0322581	1	0	0	0.016129	1.10143	0.0920916	0.193738	0.0322581	1.10143	0.0920916	0.193738	0.0322581	1.10143	0.0920916
Study	M	34	9	9	24.811	PPI	No family BE	No family EAC	Smoking	0	163.088	0	0	2.15054	2.15054	5.37634	0	2.7027	2.7027	0	0	0	93	74	1.1976	0	2.54896	1.05551	0.0525931	0.124251	0.027027	1.05551	0.0525931	0.124251	0.027027	1.05551	0.0525931	0.124251	0.027027	1.05551	0.0525931	0.124251	0.027027	1.05551	0.0525931	0.124251	0.027027	1.05551	0.0525931
Validation	M	71	2	4	26.7036	PPI	No family BE	No family EAC	No Smoking	0	102.012	0	0	0	0	9.45946	0	0	0	0	0	0	74	86	0	0	0	1	0	0	0.0116279	1	0	0	0.0116279	1	0	0	0.0116279	1	0	0	0.0116279	1	0	0	0.0116279	1	0
Validation	M	64	6	8	25.7959	PPI	No family BE	No family EAC	Smoking	0	56.7064	0.970874	0.970874	0	1.94175	0.970874	0	1	0	0	0	3	103	100	0.492611	0.492611	1.48522	1.08389	0.0774	0.190438	0.03	1.0618	0.0582	0.134742	0.02	1.08389	0.0774	0.190438	0.03	1.08389	0.0774	0.190438	0.03	1.0202	0.0198	0.0560015	0.02	1	0
Validation	M	65	0	2	29.3776	PPI	No family BE	No family EAC	No Smoking	0	106.71	1.66667	0	0	0	1.66667	0	0	1	0	0	3	60	100	1.25	0	1.25	1.10668	0.0964	0.246029	0.04	1.10668	0.0964	0.246029	0.04	1.08389	0.0774	0.190438	0.03	1.10668	0.0964	0.246029	0.04	1.0202	0.0198	0.0560015	0.02	1.0202	0.0198
Validation	F	66	4	4	29.3848	PPI	No family BE	No family EAC	No Smoking	0	73.3963	0	1.66667	0	1.66667	16.6667	2	0	7	2	0	2	60	100	4.375	1.875	7.25	1.28205	0.22	0.515037	0.06	1.25345	0.2022	0.446344	0.04	1.06247	0.0588	0.167701	0.04	1.28205	0.22	0.515037	0.06	1.25345	0.2022	0.446344	0.04	1.1999	0.1666
Validation	M	59	4	5	32.8241	PPI	No family BE	No family EAC	Smoking	0	67.8439	0	0	0	1	0	0	1.17647	1.17647	0	0	0	100	85	0.540541	0	1.12878	1.10053	0.0913495	0.255	0.0588235	1.07403	0.0689273	0.191463	0.0470588	1.07403	0.0689273	0.191463	0.0470588	1.07403	0.0689273	0.191463	0.0470588	1.07403	0.0689273	0.191463	0.0470588	1.04847	0.0462284
Validation	M	78	5	5	27.0416	PPI	No family BE	No family EAC	Smoking	0	75.3347	17.1875	0	0	0	23.4375	0	0	0	0	0	0	64	72	8.08824	0	8.08824	1	0	0	0.0138889	1	0	0	0.0138889	1	0	0	0.0138889	1	0	0	0.0138889	1	0	0	0.0138889	1	0
Validation	M	51	1	1	20.5191	PPI	No family BE	No family EAC	Smoking	0	66.037	0	4.21053	0	0	10.5263	0	6.25	0	0	0	0	95	80	0	2.28571	5.41071	1.13274	0.117188	0.233792	0.025	1	0	0	0.0125	1.13274	0.117188	0.233792	0.025	1.13274	0.117188	0.233792	0.025	1.13274	0.117188	0.233792	0.025	1	0
Validation	M	63	1	4	28.75	PPI	No family BE	No family EAC	No Smoking	0	76.8131	2.85714	4.28571	0	0	8.57143	0	0	2.85714	0	0	0	70	70	2.85714	2.14286	5	1.05877	0.0555102	0.129741	0.0285714	1.05877	0.0555102	0.129741	0.0285714	1	0	0	0.0142857	1.05877	0.0555102	0.129741	0.0285714	1.05877	0.0555102	0.129741	0.0285714	1.05877	0.0555102
Study	F	72	1	1	25.5937	PPI	No family BE	No family EAC	Smoking	1	37.0267	0	0	0	2	2	2	1	2	0	3	2	100	100	1	0	2.5	1.18008	0.1526	0.431262	0.08	1.15447	0.1338	0.356894	0.06	1.155	0.1342	0.37599	0.07	1.13097	0.1158	0.334473	0.07	1.13071	0.1156	0.32061	0.06	1.10668	0.0964
Validation	M	71	11	14	29.7458	PPI	No family BE	No family EAC	No Smoking	0	12.1889	1	2	1	0	0	1.92308	0	2.88462	0	1.92308	2.88462	100	104	1.96078	0.980392	3.90271	1.19593	0.163831	0.426249	0.0576923	1.14771	0.128698	0.332573	0.0480769	1.12503	0.111132	0.297281	0.0480769	1.1954	0.163462	0.407888	0.0480769	1.14746	0.128513	0.319243	0.0384615	1.1021	0.0926405
Validation	M	56	0	3	27.1706	PPI	No family BE	No family EAC	Smoking	0	96.3614	0	3.79747	0	0	7.59494	4.70588	1.17647	7.05882	10.5882	9.41176	4.70588	79	85	3.65854	7.31707	13.9168	2.02779	0.506851	1.31663	0.152941	1.83702	0.45564	1.11908	0.117647	1.58687	0.369827	0.904031	0.105882	1.77824	0.437647	1.06598	0.117647	1.78527	0.439862	1.08628	0.117647	1.62615	0.385052
Study	M	64	9	9	24.8584	PPI	No family BE	No family EAC	No Smoking	1	89.0349	0	0.934579	0	3.73832	1.86916	0	6.84932	0	0	0	0	107	73	0	0.555556	3.98021	1.14627	0.127604	0.249724	0.0273973	1	0	0	0.0136986	1.14627	0.127604	0.249724	0.0273973	1.14627	0.127604	0.249724	0.0273973	1.14627	0.127604	0.249724	0.0273973	1	0
Study	M	57	8	8	23.7196	PPI	Family with BE	Family Eac	Smoking	1	31.6057	1	1	1	0	1	1.90476	0	1.90476	0	1.90476	3.80952	100	105	1.46341	0.487805	2.9036	1.17001	0.145306	0.39641	0.0666667	1.14617	0.127528	0.330066	0.047619	1.14617	0.127528	0.330066	0.047619	1.14569	0.127166	0.321846	0.047619	1.10173	0.0923356	0.254881	0.047619	1.07993	0.0740136
Validation	M	75	5	7	25.1063	PPI	No family BE	No family EAC	No Smoking	1	72.6735	0	0	0	0	0	0	5.7971	0	0	0	0	50	69	0	0	2.89855	1.12261	0.109221	0.221348	0.0289855	1	0	0	0.0144928	1.12261	0.109221	0.221348	0.0289855	1.12261	0.109221	0.221348	0.0289855	1.12261	0.109221	0.221348	0.0289855	1	0
Study	F	75	6	6	NA	PPI	No family BE	No family EAC	Smoking	0	96.1971	0	0	0	5.74713	1.14943	0	3.44828	0	0	0	0	87	87	0	0	1.72414	1.07134	0.0665874	0.149995	0.0229885	1	0	0	0.0114943	1.07134	0.0665874	0.149995	0.0229885	1.07134	0.0665874	0.149995	0.0229885	1.07134	0.0665874	0.149995	0.0229885	1	0
Study	M	61	0	2	26.9598	PPI	No family BE	No family EAC	Smoking	0	156.715	0	8	0	9	0	0	0	0	0	2	3	100	100	0	4	4	1.10644	0.0962	0.232166	0.03	1.10644	0.0962	0.232166	0.03	1.10644	0.0962	0.232166	0.03	1.0618	0.0582	0.134742	0.02	1.0408	0.0392	0.0980391	0.02	1.0408	0.0392
Study	M	59	0	2	NA	PPI	No family BE	No family EAC	No Smoking	0	83.6468	5.61798	2.24719	0	0	6.74157	0	0	0	0	0	0	89	68	3.18471	1.27389	4.4586	1	0	0	0.0147059	1	0	0	0.0147059	1	0	0	0.0147059	1	0	0	0.0147059	1	0	0	0.0147059	1	0
Study	M	40	7	9	21.1327	PPI	No family BE	No family EAC	Smoking	0	135.786	4	0	0	0	4	1	0	0	0	2	0	100	100	2	0	2.5	1.06225	0.0586	0.153838	0.03	1.0408	0.0392	0.0980391	0.02	1.06225	0.0586	0.153838	0.03	1.0202	0.0198	0.0560015	0.02	1.06225	0.0586	0.153838	0.03	1.0408	0.0392
Validation	F	79	15	16	31.5115	PPI	No family BE	No family EAC	No Smoking	0	49.8727	0	4.10959	0	0	8.21918	5.33333	0	0	0	0	0	73	75	0	2.02703	4.69369	1.11232	0.100978	0.208215	0.0266667	1	0	0	0.0133333	1.11232	0.100978	0.208215	0.0266667	1.11232	0.100978	0.208215	0.0266667	1.11232	0.100978	0.208215	0.0266667	1	0
Study	M	59	5	7	24.7555	PPI	NA	Family Eac	Smoking	0	104.411	0	14.9254	0	0	2.98507	0	5.55556	0	9.72222	0	0	67	72	0	12.2302	15.008	1.21976	0.18017	0.38533	0.0416667	1.21292	0.17554	0.318936	0.0277778	1.11724	0.104938	0.214559	0.0277778	1.21976	0.18017	0.38533	0.0416667	1.21976	0.18017	0.38533	0.0416667	1.21292	0.17554
Study	M	34	1	2	NA	PPI	Family with BE	Family Eac	NA	0	160.361	0	0	0	0	4.08163	0	0	0	0	0	0	98	100	0	0	0	1	0	0	0.01	1	0	0	0.01	1	0	0	0.01	1	0	0	0.01	1	0	0	0.01	1	0
Validation	F	39	4	5	20.984	PPI	No family BE	No family EAC	Smoking	0	114.037	0	0	0	0	9.63855	0	0	0	0	0	0	83	100	0	0	0	1	0	0	0.01	1	0	0	0.01	1	0	0	0.01	1	0	0	0.01	1	0	0	0.01	1	0
Study	M	53	3	3	34.2561	PPI	No family BE	No family EAC	Smoking	0	148.862	0	0	0	0	7.54717	1.83486	0	0.917431	0	1.83486	3.66972	106	109	0.465116	0	1.38255	1.18514	0.156216	0.390111	0.0458716	1.13966	0.122549	0.2998	0.0366972	1.16196	0.139382	0.338642	0.0366972	1.13966	0.122549	0.2998	0.0366972	1.09755	0.0888814	0.234566	0.0366972	1.05693	0.0538675
Validation	M	73	2	3	25.3515	PPI	No family BE	Family Eac	No Smoking	1	10.9405	0	1.92308	0	0.961538	0.961538	3	1	3	0	3	4	104	100	1.47059	0.980392	4.45098	1.18008	0.1526	0.431262	0.08	1.15473	0.134	0.362127	0.06	1.1798	0.1524	0.417399	0.07	1.155	0.1342	0.37599	0.07	1.13071	0.1156	0.32061	0.06	1.10693	0.0966
Study	M	42	2	2	29.9354	PPI	Family with BE	No family EAC	Smoking	0	185.889	0	0	1.23457	0	8.64198	0	4.7619	0	0	0	0	81	84	0	0	2.38095	1.09975	0.0907029	0.191444	0.0238095	1	0	0	0.0119048	1.09975	0.0907029	0.191444	0.0238095	1.09975	0.0907029	0.191444	0.0238095	1.09975	0.0907029	0.191444	0.0238095	1	0
Validation	M	57	7	9	32.2494	PPI	No family BE	No family EAC	No Smoking	0	51.9754	7	0	0	1	12	2.06186	0	2.06186	1.03093	5.15464	6.18557	100	97	4.56853	0.507614	6.10707	1.39125	0.28122	0.715424	0.0824742	1.32689	0.24636	0.617987	0.0721649	1.29618	0.228505	0.561938	0.0618557	1.26721	0.210862	0.525454	0.0618557	1.23754	0.191944	0.457662	0.0515464	1.18337	0.154958
Study	F	81	1	3	27.4348	PPI	No family BE	No family EAC	No Smoking	0	35.2197	0	3.22581	0	0	4.30108	3.22581	0	3.22581	0	0	0	93	93	1.6129	1.6129	4.83871	1.06659	0.062435	0.142506	0.0215054	1.06659	0.062435	0.142506	0.0215054	1.06659	0.062435	0.142506	0.0215054	1.06659	0.062435	0.142506	0.0215054	1.06659	0.062435	0.142506	0.0215054	1.06659	0.062435
Validation	M	70	7	9	29.3524	PPI	No family BE	No family EAC	Smoking	0	70.6366	0	1	0	3	20	0.990099	0	4.9505	0	0.990099	0.990099	100	101	2.48756	0.497512	3.48012	1.12805	0.113518	0.276868	0.039604	1.12706	0.112734	0.252096	0.029703	1.0406	0.0390158	0.110993	0.029703	1.12805	0.113518	0.276868	0.039604	1.12805	0.113518	0.276868	0.039604	1.12706	0.112734
Study	M	53	0	2	24.3911	PPI	Family with BE	Family Eac	Smoking	0	108.32	0	2.9703	0	0	0	2.85714	0	0	0	0	0	101	70	0	1.75439	3.18296	1.05877	0.0555102	0.129741	0.0285714	1	0	0	0.0142857	1.05877	0.0555102	0.129741	0.0285714	1.05877	0.0555102	0.129741	0.0285714	1.05877	0.0555102	0.129741	0.0285714	1	0
Validation	M	77	1	4	25.3086	PPI	No family BE	No family EAC	Smoking	0	102.439	0	0	0	0	0	0	0	0	0	0	0	65	68	0	0	0	1	0	0	0.0147059	1	0	0	0.0147059	1	0	0	0.0147059	1	0	0	0.0147059	1	0	0	0.0147059	1	0
Validation	M	59	0	2	30.2469	PPI	No family BE	No family EAC	Smoking	0	107.926	0	4.7619	0	0	0	0	0	0	0	0	0	63	78	0	2.12766	2.12766	1	0	0	0.0128205	1	0	0	0.0128205	1	0	0	0.0128205	1	0	0	0.0128205	1	0	0	0.0128205	1	0
Validation	M	57	2	4	26.0389	PPI	No family BE	No family EAC	Smoking	0	74.4148	0	0	0	0	0	1.53846	1.53846	0	1.53846	0	1.53846	62	65	0	0.787402	2.32586	1.17198	0.146746	0.394992	0.0923077	1.09826	0.0894675	0.237736	0.0615385	1.13423	0.118343	0.31649	0.0769231	1.17198	0.146746	0.394992	0.0923077	1.09826	0.0894675	0.237736	0.0615385	1.03124	0.0302959
Study	M	50	5	6	28.4055	PPI	No family BE	No family EAC	Smoking	0	125.634	0	7.69231	0	0	26.9231	0	0	0	0	0	0	130	100	0	4.34783	4.34783	1	0	0	0.01	1	0	0	0.01	1	0	0	0.01	1	0	0	0.01	1	0	0	0.01	1	0
Validation	M	52	1	4	27.0416	PPI	No family BE	No family EAC	Smoking	1	122.382	0	1.85185	0	0	9.25926	0	1.47059	0	1.47059	0	0	54	68	0	1.63934	2.37464	1.06104	0.057526	0.153078	0.0441176	1.02984	0.0289792	0.0766488	0.0294118	1.02984	0.0289792	0.0766488	0.0294118	1.06104	0.057526	0.153078	0.0441176	1.06104	0.057526	0.153078	0.0441176	1.02984	0.0289792
Validation	M	69	0	1	25.6489	PPI	No family BE	No family EAC	Smoking	0	83.0226	0	2.46914	0	0	4.93827	0	0	0	0	0	0	81	66	0	1.36054	1.36054	1.03076	0.0298439	0.0785158	0.030303	1.03076	0.0298439	0.0785158	0.030303	1.03076	0.0298439	0.0785158	0.030303	1.03076	0.0298439	0.0785158	0.030303	1	0	0	0.0151515	1	0
Validation	M	66	1	3	36.2624	PPI	No family BE	No family EAC	Smoking	0	114.3	1	1	0	0	6	0	0	0	0	0	0	100	100	0.5	0.5	1	1	0	0	0.01	1	0	0	0.01	1	0	0	0.01	1	0	0	0.01	1	0	0	0.01	1	0
Validation	F	78	5	5	30.8248	PPI	No family BE	No family EAC	No Smoking	0	23.3265	0	0	0	0	3.84615	0	0	0	0	0	0	52	62	0	0	0	1	0	0	0.016129	1	0	0	0.016129	1	0	0	0.016129	1	0	0	0.016129	1	0	0	0.016129	1	0
Validation	M	53	0	2	28.4055	PPI	No family BE	No family EAC	No Smoking	0	76.4846	0	0	0	0	8	0	0	0	0	0	1	100	100	0	0	0	1.0202	0.0198	0.0560015	0.02	1.0202	0.0198	0.0560015	0.02	1.0202	0.0198	0.0560015	0.02	1.0202	0.0198	0.0560015	0.02	1	0	0	0.01	1	0
Validation	M	48	1	2	25.5036	PPI	No family BE	No family EAC	No Smoking	0	105.232	0	0	0	1.11111	4.44444	1.40845	0	0	0	0	0	90	71	0	0	0.704225	1.02857	0.0277723	0.0740226	0.028169	1	0	0	0.0140845	1.02857	0.0277723	0.0740226	0.028169	1.02857	0.0277723	0.0740226	0.028169	1.02857	0.0277723	0.0740226	0.028169	1	0
Validation	M	76	7	10	25.8806	PPI	Family with BE	No family EAC	Smoking	0	93.7659	4	0	0	0	1	1.21951	0	1.21951	0	1.21951	2.43902	100	82	2.74725	0	3.35701	1.10447	0.0945866	0.262533	0.0609756	1.10447	0.0945866	0.262533	0.0609756	1.07687	0.0713861	0.197129	0.0487805	1.10447	0.0945866	0.262533	0.0609756	1.07687	0.0713861	0.197129	0.0487805	1.0503	0.0478882
Validation	M	47	0	2	31.6991	PPI	No family BE	Family Eac	Smoking	0	121.133	0	6.38298	0	0	4.25532	0	0	0	0	0	2	94	100	0	3.09278	3.09278	1.0408	0.0392	0.0980391	0.02	1.0408	0.0392	0.0980391	0.02	1.0408	0.0392	0.0980391	0.02	1.0408	0.0392	0.0980391	0.02	1	0	0	0.01	1	0
Validation	M	59	2	3	24.4898	PPI	No family BE	No family EAC	Smoking	0	96.5914	0	0	1.05263	0	6.31579	0	0	0	0	0	0	95	100	0	0	0	1	0	0	0.01	1	0	0	0.01	1	0	0	0.01	1	0	0	0.01	1	0	0	0.01	1	0
Study	M	44	5	5	29.1421	PPI	No family BE	No family EAC	No Smoking	0	73.462	0	0	0	0	6.84932	0	2.32558	0	100	0	0	73	86	0	54.0881	55.2508	1	0	0	0.5	1	0	0	0.5	1	0	0	0.5	1	0	0	0.5	1	0	0	0.5	1	0
Validation	M	74	4	6	27.1178	PPI	No family BE	No family EAC	Smoking	0	72.9363	0	0	0	0	10.8911	0	0	0	0	3.9604	6.93069	101	101	0	0	0	1.15122	0.13136	0.299173	0.029703	1.15122	0.13136	0.299173	0.029703	1.15122	0.13136	0.299173	0.029703	1.15122	0.13136	0.299173	0.029703	1.08233	0.076071	0.166683	0.019802	1.08233	0.076071
Validation	M	60	6	9	29.6495	PPI	No family BE	No family EAC	Smoking	0	101.421	0	1.96078	0	3.92157	15.6863	0	0	0	0	0	0	51	68	0	0.840336	0.840336	1	0	0	0.0147059	1	0	0	0.0147059	1	0	0	0.0147059	1	0	0	0.0147059	1	0	0	0.0147059	1	0
Validation	F	45	1	2	25.8806	PPI	No family BE	No family EAC	Smoking	0	89.1006	0	3	0	0	14	0	0	0	0	1	4	100	100	0	1.5	1.5	1.10595	0.0958	0.223535	0.03	1.10595	0.0958	0.223535	0.03	1.10595	0.0958	0.223535	0.03	1.08319	0.0768	0.167944	0.02	1.0202	0.0198	0.0560015	0.02	1.0202	0.0198
Study	M	62	4	6	25.4028	PPI	No family BE	No family EAC	Smoking	0	54.6037	0	0	0	0	0	0	0	0	0	0	0	55	70	0	0	0	1	0	0	0.0142857	1	0	0	0.0142857	1	0	0	0.0142857	1	0	0	0.0142857	1	0	0	0.0142857	1	0
Validation	F	62	2	4	21.9671	PPI	No family BE	No family EAC	No Smoking	0	72.4764	5	0	3.33333	0	20	0.952381	0.952381	24.7619	0	0.952381	6.66667	60	105	17.5758	0	18.5281	1.92174	0.479637	0.968553	0.0761905	1.86013	0.462404	0.878643	0.0571429	1.21622	0.177778	0.4314	0.0571429	1.87468	0.466576	0.918233	0.0666667	1.68141	0.405261	0.702104	0.047619	1.63068	0.386757
Validation	M	33	2	3	26.3158	PPI	No family BE	No family EAC	No Smoking	0	74.7433	0	0	0	0	0	0	0	0	0	0	0	55	80	0	0	0	1	0	0	0.0125	1	0	0	0.0125	1	0	0	0.0125	1	0	0	0.0125	1	0	0	0.0125	1	0
Validation	F	42	4	4	24.1588	PPI	No family BE	No family EAC	Smoking	0	72.5421	2	5	1	0	0	2	0	4	1	2	5	100	100	3	3	7	1.31544	0.2398	0.617557	0.08	1.28601	0.2224	0.562841	0.07	1.20424	0.1696	0.430973	0.06	1.23031	0.1872	0.466931	0.06	1.20511	0.1702	0.453467	0.07	1.17925	0.152
Validation	M	65	0	3	25.1278	PPI	No family BE	No family EAC	Smoking	0	35.6468	0	2.9703	0.990099	1.9802	0	0	4.25532	0	2.12766	0	0	101	94	0	2.5641	4.69176	1.12918	0.1144	0.265158	0.03	1.0408	0.0392	0.0980391	0.02	1.08319	0.0768	0.167944	0.02	1.12918	0.1144	0.265158	0.03	1.12918	0.1144	0.265158	0.03	1.0408	0.0392
Validation	M	79	6	8	27.3797	PPI	No family BE	No family EAC	Smoking	0	31.9671	0	0	0	0	1.31579	0	3.37079	0	0	0	0	76	89	0	0	1.68539	1.06968	0.0651433	0.147404	0.0224719	1	0	0	0.011236	1.06968	0.0651433	0.147404	0.0224719	1.06968	0.0651433	0.147404	0.0224719	1.06968	0.0651433	0.147404	0.0224719	1	0
Validation	M	59	0	1	21.3839	PPI	No family BE	No family EAC	Smoking	0	108.55	2.98507	0	0	0	7.46269	0	0	3	0	0	0	67	100	2.99401	0	2.99401	1.0618	0.0582	0.134742	0.02	1.0618	0.0582	0.134742	0.02	1	0	0	0.01	1.0618	0.0582	0.134742	0.02	1.0618	0.0582	0.134742	0.02	1.0618	0.0582
Validation	M	48	0	2	24.3438	PPI	No family BE	No family EAC	Smoking	0	108.517	0	0	0	0	4.10959	0	0	0	0	0	1.21951	73	82	0	0	0	1.02469	0.0240928	0.0658609	0.0243902	1.02469	0.0240928	0.0658609	0.0243902	1.02469	0.0240928	0.0658609	0.0243902	1.02469	0.0240928	0.0658609	0.0243902	1	0	0	0.0121951	1	0
Validation	M	47	4	6	23.4277	PPI	No family BE	No family EAC	Smoking	0	108.912	0	1.49254	0	0	8.95522	0	0	0	0	0	0	67	62	0	0.775194	0.775194	1	0	0	0.016129	1	0	0	0.016129	1	0	0	0.016129	1	0	0	0.016129	1	0	0	0.016129	1	0
Study	M	73	0	2	26.5118	PPI	No family BE	No family EAC	Smoking	0	64	0	0	0	0	2.1978	0	0	0	0	0	0	91	85	0	0	0	1	0	0	0.0117647	1	0	0	0.0117647	1	0	0	0.0117647	1	0	0	0.0117647	1	0	0	0.0117647	1	0
Validation	M	66	3	3	25.9043	PPI	No family BE	No family EAC	Smoking	0	109.405	0	0	0	0	6.17284	2.5	0	0	0	0	1.25	81	80	0	0	1.25	1.07853	0.0728125	0.183785	0.0375	1.02531	0.0246875	0.0671969	0.025	1.07853	0.0728125	0.183785	0.0375	1.07853	0.0728125	0.183785	0.0375	1.05125	0.04875	0.116907	0.025	1	0
Study	M	62	4	4	25	PPI	No family BE	No family EAC	Smoking	0	162.366	0	1.62602	0	0	13.0081	0	0	0	2.85714	0	1.90476	123	105	0	2.19298	2.19298	1.10107	0.0917914	0.223492	0.0285714	1.10107	0.0917914	0.223492	0.0285714	1.03882	0.0373696	0.0943091	0.0190476	1.10107	0.0917914	0.223492	0.0285714	1.05877	0.0555102	0.129741	0.0190476	1.05877	0.0555102
Study	M	50	1	3	30.2469	PPI	No family BE	No family EAC	Smoking	0	60.5503	0	0	0	0	26.8817	0	0	0	0	0	0	93	100	0	0	0	1	0	0	0.01	1	0	0	0.01	1	0	0	0.01	1	0	0	0.01	1	0	0	0.01	1	0
Validation	M	64	7	7	31.9193	PPI	No family BE	No family EAC	Smoking	0	107.17	0	1.0989	0	1.0989	6.59341	0	0	0	4.65116	0	0	91	86	0	2.82486	2.82486	1.09733	0.0886966	0.188113	0.0232558	1.09733	0.0886966	0.188113	0.0232558	1	0	0	0.0116279	1.09733	0.0886966	0.188113	0.0232558	1.09733	0.0886966	0.188113	0.0232558	1.09733	0.0886966
Study	M	53	1	4	25.1429	PPI	No family BE	No family EAC	Smoking	0	135.688	1.04167	0	0	0	10.4167	0	0	0	0	0	0	96	76	0.581395	0	0.581395	1	0	0	0.0131579	1	0	0	0.0131579	1	0	0	0.0131579	1	0	0	0.0131579	1	0	0	0.0131579	1	0
Validation	M	37	0	16	28.8346	PPI	No family BE	No family EAC	No Smoking	0	108.057	0	7.14286	0	0	12.5	0	1	0	2	1	4	56	100	0	3.84615	4.34615	1.15367	0.1332	0.334401	0.05	1.1534	0.133	0.320538	0.04	1.12943	0.1146	0.279021	0.04	1.12943	0.1146	0.279021	0.04	1.06247	0.0588	0.167701	0.04	1.06225	0.0586
Study	F	39	1	2	22.0317	PPI	Family with BE	No family EAC	No Smoking	0	77.0431	0	2	0	0	10	0	1.14943	2.29885	0	0	0	100	87	1.06952	1.06952	2.71375	1.07194	0.0671159	0.171944	0.0344828	1.04703	0.0449201	0.109452	0.0229885	1.02325	0.0227243	0.0627602	0.0229885	1.07194	0.0671159	0.171944	0.0344828	1.07194	0.0671159	0.171944	0.0344828	1.04703	0.0449201
Validation	M	57	2	3	22.9568	PPI	No family BE	No family EAC	Smoking	0	33.3799	0	0	0	0	13.253	4	1	9	3	3	1	83	100	4.91803	1.63934	9.05738	1.53988	0.3506	0.834318	0.08	1.39743	0.2844	0.619617	0.05	1.20366	0.1692	0.411878	0.05	1.4339	0.3026	0.70526	0.07	1.50286	0.3346	0.780436	0.07	1.36537	0.2676
Validation	F	73	4	6	21.875	PPI	No family BE	No family EAC	Smoking	1	37.7166	1	3	0	4	6	1	1	0	0	0	5	100	100	0.5	1.5	3	1.1526	0.1324	0.309381	0.04	1.10497	0.095	0.198515	0.02	1.1526	0.1324	0.309381	0.04	1.1526	0.1324	0.309381	0.04	1.04102	0.0394	0.111902	0.03	1	0
Validation	F	61	0	2	26.4792	PPI	No family BE	No family EAC	Smoking	0	70.6037	2	0	1	1	1	3.77358	0	0.943396	0.943396	0	1.88679	100	106	1.45631	0.485437	3.82854	1.19126	0.160555	0.411756	0.0566038	1.10071	0.0914916	0.252935	0.0471698	1.14396	0.125845	0.306379	0.0377358	1.16726	0.143289	0.359116	0.0471698	1.1442	0.126023	0.319458	0.0471698	1.0588	0.0555358
Validation	M	63	2	7	25.0574	PPI	No family BE	No family EAC	Smoking	0	94.7187	0	0	0	0	0	0	0	0	0	0	0	70	50	0	0	0	1	0	0	0.02	1	0	0	0.02	1	0	0	0.02	1	0	0	0.02	1	0	0	0.02	1	0
Study	F	55	0	2	25.8806	PPI	No family BE	No family EAC	Smoking	0	128.526	0	0	0	4.81928	8.43373	0	0	0	0	0	0	83	100	0	0	0	1	0	0	0.01	1	0	0	0.01	1	0	0	0.01	1	0	0	0.01	1	0	0	0.01	1	0
Study	M	48	2	3	23.7955	PPI	No family BE	No family EAC	Smoking	0	115.22	0	0	0	0	6.41026	0	0	0	0	0	0	78	62	0	0	0	1.03278	0.0317378	0.0825649	0.0322581	1.03278	0.0317378	0.0825649	0.0322581	1.03278	0.0317378	0.0825649	0.0322581	1	0	0	0.016129	1.03278	0.0317378	0.0825649	0.0322581	1.03278	0.0317378
Validation	M	75	5	9	23.9395	PPI	No family BE	No family EAC	Smoking	0	75.2033	4.10959	0	0	0	9.58904	0	0	0	4.10959	0	0	73	73	2.05479	2.05479	4.10959	1.08556	0.078814	0.171411	0.0273973	1.08556	0.078814	0.171411	0.0273973	1	0	0	0.0136986	1.08556	0.078814	0.171411	0.0273973	1.08556	0.078814	0.171411	0.0273973	1.08556	0.078814
Validation	M	71	0	1	26.0044	PPI	No family BE	No family EAC	Smoking	1	108.517	0	0	0	0	0	0	0	0	0	0	0	57	72	0	0	0	1	0	0	0.0138889	1	0	0	0.0138889	1	0	0	0.0138889	1	0	0	0.0138889	1	0	0	0.0138889	1	0
Study	M	58	4	6	25.1953	PPI	No family BE	No family EAC	Smoking	0	85.5524	7.46269	0	1.49254	2.98507	13.4328	0	0	4.30108	0	0	0	67	93	5.625	0	5.625	1.08971	0.0823217	0.177397	0.0215054	1.08971	0.0823217	0.177397	0.0215054	1	0	0	0.0107527	1.08971	0.0823217	0.177397	0.0215054	1.08971	0.0823217	0.177397	0.0215054	1.08971	0.0823217
Validation	F	62	0	3	28.0557	PPI	No family BE	No family EAC	No Smoking	0	86.2423	0	3.37079	0	0	6.74157	0	0	0	1.63934	0	0	89	61	0	2.66667	2.66667	1.03332	0.0322494	0.0836497	0.0327869	1.03332	0.0322494	0.0836497	0.0327869	1	0	0	0.0163934	1.03332	0.0322494	0.0836497	0.0327869	1.03332	0.0322494	0.0836497	0.0327869	1.03332	0.0322494
Validation	M	45	0	2	23.3747	PPI	Family with BE	No family EAC	Smoking	0	84.8296	0	0	0	0	6.66667	0	0	0	0	0	0	105	80	0	0	0	1	0	0	0.0125	1	0	0	0.0125	1	0	0	0.0125	1	0	0	0.0125	1	0	0	0.0125	1	0
Validation	M	64	5	6	28.7356	PPI	No family BE	No family EAC	Smoking	1	112.657	1.42857	10	0	0	1.42857	0	0	0	0	0	0	70	70	0.714286	5	5.71429	1	0	0	0.0142857	1	0	0	0.0142857	1	0	0	0.0142857	1	0	0	0.0142857	1	0	0	0.0142857	1	0
Validation	M	75	9	11	23.7812	PPI	No family BE	No family EAC	No Smoking	0	73.1335	0	0	1.42857	0	10	2	0	3	0	0	5	70	100	1.76471	0	2.76471	1.12994	0.115	0.287652	0.04	1.12994	0.115	0.287652	0.04	1.10644	0.0962	0.232166	0.03	1.12994	0.115	0.287652	0.04	1.06225	0.0586	0.153838	0.03	1.0618	0.0582
Study	F	52	2	3	28.7317	PPI	No family BE	No family EAC	Smoking	0	104.739	0	0	0	0	0	0	0	1	0	2	0	100	100	0.5	0	0.5	1.06225	0.0586	0.153838	0.03	1.06225	0.0586	0.153838	0.03	1.0408	0.0392	0.0980391	0.02	1.0202	0.0198	0.0560015	0.02	1.06225	0.0586	0.153838	0.03	1.06225	0.0586
Validation	F	57	0	3	35.629	PPI	No family BE	No family EAC	Smoking	0	101.421	1.49254	0	0	0	4.47761	0	0	0	7.27273	1.81818	0	134	55	1.0582	2.1164	3.1746	1.20183	0.167934	0.350127	0.0545455	1.20183	0.167934	0.350127	0.0545455	1.03702	0.0357025	0.0908761	0.0363636	1.1559	0.134876	0.260637	0.0363636	1.20183	0.167934	0.350127	0.0545455	1.20183	0.167934
Validation	M	60	2	4	27.7575	PPI	No family BE	No family EAC	Smoking	0	73.3963	0	3.75	0	0	10	0	0	0	0	0	0	80	74	0	1.94805	1.94805	1	0	0	0.0135135	1	0	0	0.0135135	1	0	0	0.0135135	1	0	0	0.0135135	1	0	0	0.0135135	1	0
Validation	M	68	5	7	26.7755	PPI	No family BE	No family EAC	Smoking	0	107.598	0	5.97015	0	0	4.47761	0	2.46914	0	0	0	0	67	81	0	2.7027	3.93727	1.0506	0.0481634	0.115774	0.0246914	1	0	0	0.0123457	1.0506	0.0481634	0.115774	0.0246914	1.0506	0.0481634	0.115774	0.0246914	1.0506	0.0481634	0.115774	0.0246914	1	0
Validation	M	67	6	8	22.694	PPI	No family BE	No family EAC	Smoking	0	121.166	0	2	0	0	8	0	11.1111	0	0	0	0	50	72	0	0.819672	6.37523	1.24615	0.197531	0.348832	0.0277778	1	0	0	0.0138889	1.24615	0.197531	0.348832	0.0277778	1.24615	0.197531	0.348832	0.0277778	1.24615	0.197531	0.348832	0.0277778	1	0
Study	M	42	5	7	32.2831	PPI	Family with BE	No family EAC	Smoking	0	119.097	0	3.8835	0	0	14.5631	0	2	0	0	0	1	103	100	0	1.97044	2.97044	1.06225	0.0586	0.153838	0.03	1.0202	0.0198	0.0560015	0.02	1.06225	0.0586	0.153838	0.03	1.06225	0.0586	0.153838	0.03	1.0408	0.0392	0.0980391	0.02	1	0
Validation	M	64	0	5	30.6793	PPI	No family BE	No family EAC	Smoking	0	37.7166	0	1.66667	0	3.33333	0	0	0	2.85714	0	4.28571	4.28571	60	70	1.53846	0.769231	2.30769	1.30876	0.235918	0.552191	0.0714286	1.30876	0.235918	0.552191	0.0714286	1.22869	0.186122	0.425507	0.0571429	1.15621	0.135102	0.305391	0.0428571	1.19221	0.161224	0.3792	0.0571429	1.19221	0.161224
Study	M	65	10	10	26.449	PPI	No family BE	No family EAC	Smoking	0	80.4271	15.0685	4.10959	6.84932	8.21918	15.0685	0	0	0	0	0	0	73	65	7.97101	2.17391	10.1449	1	0	0	0.0153846	1	0	0	0.0153846	1	0	0	0.0153846	1	0	0	0.0153846	1	0	0	0.0153846	1	0
Validation	M	64	0	1	29.321	PPI	No family BE	No family EAC	Smoking	0	81.4127	0	1.20482	0	1.20482	1.20482	0	0	0	0	0	0	83	100	0	0.546448	0.546448	1	0	0	0.01	1	0	0	0.01	1	0	0	0.01	1	0	0	0.01	1	0	0	0.01	1	0
Study	M	29	4	5	21.4771	PPI	No family BE	No family EAC	No Smoking	0	74.809	0	3.79747	0	0	6.32911	0	0	0	0	0	0	79	65	0	2.08333	2.08333	1	0	0	0.0153846	1	0	0	0.0153846	1	0	0	0.0153846	1	0	0	0.0153846	1	0	0	0.0153846	1	0
Validation	M	53	4	4	21.6049	PPI	No family BE	No family EAC	Smoking	0	40.4107	0	0	3.1746	1.5873	0	5	0	0	1.25	0	2.5	63	80	0	0.699301	3.1993	1.19805	0.165313	0.425784	0.075	1.10727	0.096875	0.26783	0.0625	1.16618	0.1425	0.359568	0.0625	1.19805	0.165313	0.425784	0.075	1.13435	0.118438	0.265067	0.0375	1.02531	0.0246875
Validation	F	59	1	4	26.4236	PPI	No family BE	No family EAC	No Smoking	0	60.9774	0	1.94175	0	0	4.85437	3	1	4	6	4	1	103	100	1.97044	3.94089	7.91133	1.47449	0.3218	0.808915	0.09	1.40331	0.2874	0.664875	0.06	1.23031	0.1872	0.466931	0.06	1.34445	0.2562	0.647138	0.08	1.40607	0.2888	0.700539	0.07	1.33976	0.2536
Study	M	57	10	12	23.8895	PPI	No family BE	Family Eac	Smoking	0	134.768	0	0	0	0	1.03093	5	1	0	0	0	0	97	100	0	0	3	1.12841	0.1138	0.254001	0.03	1	0	0	0.01	1.12841	0.1138	0.254001	0.03	1.12841	0.1138	0.254001	0.03	1.12841	0.1138	0.254001	0.03	1	0
Study	M	48	0	2	24.1221	PPI	No family BE	No family EAC	Smoking	0	164.238	0	0	3	0	0	0	0	2.06186	0	0	0	100	97	1.01523	0	1.01523	1.04209	0.0403869	0.100437	0.0206186	1.04209	0.0403869	0.100437	0.0206186	1	0	0	0.0103093	1.04209	0.0403869	0.100437	0.0206186	1.04209	0.0403869	0.100437	0.0206186	1.04209	0.0403869
Validation	M	57	0	4	28.9979	PPI	No family BE	No family EAC	No Smoking	0	112.821	0	0	0	0	11.7647	0	0	0	0	0	1.16279	51	86	0	0	0	1.02353	0.0229854	0.0633548	0.0232558	1.02353	0.0229854	0.0633548	0.0232558	1.02353	0.0229854	0.0633548	0.0232558	1.02353	0.0229854	0.0633548	0.0232558	1	0	0	0.0116279	1	0
Study	M	46	3	5	30.6394	PPI	No family BE	No family EAC	Smoking	0	87.4251	0	0	0	0	0	2.5	0	0	0	0	0	75	80	0	0	1.25	1.05125	0.04875	0.116907	0.025	1	0	0	0.0125	1.05125	0.04875	0.116907	0.025	1.05125	0.04875	0.116907	0.025	1.05125	0.04875	0.116907	0.025	1	0
Validation	M	58	3	4	32.4158	PPI	No family BE	No family EAC	Smoking	0	74.2505	0	0	0	2	0	0.952381	0	1.90476	0	0	3.80952	100	105	0.97561	0	1.4518	1.24337	0.195737	0.489227	0.0571429	1.21756	0.178685	0.436383	0.047619	1.19279	0.161633	0.396642	0.047619	1.14617	0.127528	0.330066	0.047619	1.14545	0.126984	0.308643	0.0380952	1.12259	0.109206
Validation	M	67	3	7	30.0947	PPI	Family with BE	No family EAC	No Smoking	1	36.7967	0	0	0	0	7.6087	0	0	0	0	0	0	92	65	0	0	0	1	0	0	0.0153846	1	0	0	0.0153846	1	0	0	0.0153846	1	0	0	0.0153846	1	0	0	0.0153846	1	0
Validation	M	64	1	3	25.3515	PPI	No family BE	No family EAC	No Smoking	0	106.842	0	3.50877	0	0	8.77193	0	0	0	3.125	0	2.08333	57	96	0	3.26797	3.26797	1.11116	0.100043	0.239657	0.03125	1.11116	0.100043	0.239657	0.03125	1.04253	0.0407986	0.101265	0.0208333	1.11116	0.100043	0.239657	0.03125	1.06445	0.0605469	0.139061	0.0208333	1.06445	0.0605469
Study	M	53	1	1	24.0569	PPI	Family with BE	No family EAC	No Smoking	0	137.133	0	0	0	1.83486	4.58716	0	0	0	0	0	0	109	56	0	0	0	1	0	0	0.0178571	1	0	0	0.0178571	1	0	0	0.0178571	1	0	0	0.0178571	1	0	0	0.0178571	1	0
Validation	M	60	4	5	31.0204	PPI	No family BE	No family EAC	No Smoking	0	80.9528	0	0	0	0	7.57576	0	0	0	0	0	2	66	100	0	0	0	1.0408	0.0392	0.0980391	0.02	1.0408	0.0392	0.0980391	0.02	1.0408	0.0392	0.0980391	0.02	1.0408	0.0392	0.0980391	0.02	1	0	0	0.01	1	0
Validation	M	59	5	7	25.3515	PPI	No family BE	No family EAC	Smoking	0	94.4887	0	0	0	0	6	0	0	0	0	0	0	100	100	0	0	0	1	0	0	0.01	1	0	0	0.01	1	0	0	0.01	1	0	0	0.01	1	0	0	0.01	1	0
Study	M	62	0	2	31.9009	PPI	Family with BE	Family Eac	No Smoking	0	143.836	0	0	0	4.7619	2.85714	0	0	0	0	5	1	105	100	0	0	0	1.12841	0.1138	0.254001	0.03	1.12841	0.1138	0.254001	0.03	1.12841	0.1138	0.254001	0.03	1.0202	0.0198	0.0560015	0.02	1.10497	0.095	0.198515	0.02	1.10497	0.095
Study	M	57	1	5	NA	PPI	No family BE	No family EAC	Smoking	0	159.836	0	0	0	11.5942	15.942	0	0	0	0	0	0	138	100	0	0	0	1	0	0	0.01	1	0	0	0.01	1	0	0	0.01	1	0	0	0.01	1	0	0	0.01	1	0
Validation	M	69	2	2	25.6055	PPI	No family BE	No family EAC	Smoking	0	68.7639	0	0	0	0	0	0	0	0	0	0	0	80	58	0	0	0	1	0	0	0.0172414	1	0	0	0.0172414	1	0	0	0.0172414	1	0	0	0.0172414	1	0	0	0.0172414	1	0
Study	M	54	4	5	26.0044	PPI	No family BE	No family EAC	Smoking	1	24.0493	0	6.93069	0	2.9703	0	0	0	0	0	0	0	101	56	0	4.4586	4.4586	1	0	0	0.0178571	1	0	0	0.0178571	1	0	0	0.0178571	1	0	0	0.0178571	1	0	0	0.0178571	1	0
Study	M	52	0	2	31.0204	PPI	No family BE	Family Eac	Smoking	0	120.049	0	1.90476	0	2.85714	1.90476	0	2.85714	0	0	1.90476	1.90476	105	105	0	0.952381	2.38095	1.14593	0.127347	0.316863	0.0380952	1.07993	0.0740136	0.188248	0.0285714	1.14593	0.127347	0.316863	0.0380952	1.10107	0.0917914	0.223492	0.0285714	1.10107	0.0917914	0.223492	0.0285714	1.03882	0.0373696
Validation	M	70	3	3	27.1527	PPI	No family BE	No family EAC	Smoking	1	72.1807	1.96078	0.980392	0	1.96078	0.980392	1	1	4	0	1	4	102	100	2.9703	0.49505	4.46535	1.28535	0.222	0.55421	0.07	1.2566	0.2042	0.485517	0.05	1.17869	0.1516	0.389673	0.06	1.25691	0.2044	0.49938	0.06	1.15367	0.1332	0.334401	0.05	1.10595	0.0958
Validation	M	45	0	4	29.4561	PPI	No family BE	No family EAC	Smoking	0	74.4476	0	0	0	0	0	0	0	0	0	0	0	78	65	0	0	0	1	0	0	0.0153846	1	0	0	0.0153846	1	0	0	0.0153846	1	0	0	0.0153846	1	0	0	0.0153846	1	0
Study	M	57	0	2	23.9995	PPI	No family BE	No family EAC	Smoking	0	150.472	0	0.970874	0	1.94175	1.94175	0	0	0	0	1	0	103	100	0	0.492611	0.492611	1.04102	0.0394	0.111902	0.03	1.04102	0.0394	0.111902	0.03	1.04102	0.0394	0.111902	0.03	1	0	0	0.01	1.04102	0.0394	0.111902	0.03	1.04102	0.0394
Validation	M	40	1	3	27.7778	PPI	No family BE	No family EAC	Smoking	0	107.729	0	0	0	0	0	0	0	0	0	0	1.23457	80	81	0	0	0	1.025	0.0243865	0.0665216	0.0246914	1.025	0.0243865	0.0665216	0.0246914	1.025	0.0243865	0.0665216	0.0246914	1.025	0.0243865	0.0665216	0.0246914	1	0	0	0.0123457	1	0
Study	M	67	1	3	31.7739	PPI	No family BE	No family EAC	Smoking	0	36.1068	0	5.17241	0	1.72414	15.5172	0	4.80769	0	0	0	0	116	104	0	2.72727	5.13112	1.14601	0.127404	0.286887	0.0288462	1.0392	0.0377219	0.0950301	0.0192308	1.14601	0.127404	0.286887	0.0288462	1.14601	0.127404	0.286887	0.0288462	1.10075	0.0915311	0.192813	0.0192308	1	0
Study	M	48	0	1	NA	PPI	NA	NA	Smoking	0	134.538	2.85714	0	1.90476	0.952381	3.80952	0	0	0	0	0	0	105	100	1.46341	0	1.46341	1	0	0	0.01	1	0	0	0.01	1	0	0	0.01	1	0	0	0.01	1	0	0	0.01	1	0
Validation	M	51	11	12	23.5898	PPI	Family with BE	No family EAC	Smoking	0	116.632	0	4.08163	0	2.04082	11.2245	0	0	0	2.04082	0	0	98	98	0	3.06122	3.06122	1.04165	0.0399833	0.0996234	0.0204082	1.04165	0.0399833	0.0996234	0.0204082	1	0	0	0.0102041	1.04165	0.0399833	0.0996234	0.0204082	1.04165	0.0399833	0.0996234	0.0204082	1.04165	0.0399833
Validation	F	63	0	1	24.1415	PPI	No family BE	No family EAC	No Smoking	0	107.269	0	1.92308	0	0	0	0	0	0	0	0	1.9802	104	101	0	0.97561	0.97561	1.08348	0.0770513	0.207861	0.039604	1.08348	0.0770513	0.207861	0.039604	1.08348	0.0770513	0.207861	0.039604	1.06161	0.0580335	0.152615	0.029703	1.02	0.0196059	0.0555461	0.019802	1.02	0.0196059
Validation	M	65	0	2	30.6689	PPI	No family BE	No family EAC	Smoking	0	88.3121	0	0	0	0	3.50877	2	0	3	0	0	0	57	100	1.91083	0	2.91083	1.10644	0.0962	0.232166	0.03	1.0618	0.0582	0.134742	0.02	1.0408	0.0392	0.0980391	0.02	1.10644	0.0962	0.232166	0.03	1.10644	0.0962	0.232166	0.03	1.0618	0.0582
Validation	M	60	0	3	24.6559	PPI	No family BE	No family EAC	Smoking	0	112.23	0	2.43902	0	2.43902	4.87805	0	0	0	3.7037	0	0	82	81	0	3.06748	3.06748	1.07681	0.0713306	0.158411	0.0246914	1.07681	0.0713306	0.158411	0.0246914	1	0	0	0.0123457	1.07681	0.0713306	0.158411	0.0246914	1.07681	0.0713306	0.158411	0.0246914	1.07681	0.0713306
Validation	M	50	1	2	22.5914	PPI	No family BE	No family EAC	Smoking	0	95.9014	0	1	0	0	7	0	3.33333	0	0	0	0	100	90	0	0.526316	2.19298	1.06888	0.0644444	0.146145	0.0222222	1	0	0	0.0111111	1.06888	0.0644444	0.146145	0.0222222	1.06888	0.0644444	0.146145	0.0222222	1.06888	0.0644444	0.146145	0.0222222	1	0
Validation	F	55	2	4	17.2111	no PPI	No family BE	No family EAC	Smoking	0	120.903	0	0	0	0	6.66667	0	0	0	0	0	0	60	54	0	0	0	1	0	0	0.0185185	1	0	0	0.0185185	1	0	0	0.0185185	1	0	0	0.0185185	1	0	0	0.0185185	1	0
Validation	M	64	2	4	34.331	PPI	No family BE	No family EAC	Smoking	0	114.333	0	0	0	0	6.25	0	0	0	3.7037	0	0	80	81	0	1.86335	1.86335	1.07681	0.0713306	0.158411	0.0246914	1.07681	0.0713306	0.158411	0.0246914	1	0	0	0.0123457	1.07681	0.0713306	0.158411	0.0246914	1.07681	0.0713306	0.158411	0.0246914	1.07681	0.0713306
Validation	M	56	3	6	31.856	PPI	No family BE	No family EAC	Smoking	0	72.3778	1	0	0	0	0	0.990099	0	0	0	0.990099	0.990099	100	101	0.497512	0	0.992562	1.0406	0.0390158	0.110993	0.029703	1.0406	0.0390158	0.110993	0.029703	1.0406	0.0390158	0.110993	0.029703	1.02	0.0196059	0.0555461	0.019802	1.0406	0.0390158	0.110993	0.029703	1.0406	0.0390158
Validation	M	69	1	1	27.1527	PPI	No family BE	No family EAC	Smoking	1	106.448	0	0	0	0	0	0	0	0	0	0	0	100	75	0	0	0	1	0	0	0.0133333	1	0	0	0.0133333	1	0	0	0.0133333	1	0	0	0.0133333	1	0	0	0.0133333	1	0
Validation	M	60	3	5	24.6914	PPI	No family BE	No family EAC	Smoking	0	104.181	0	0	0	0	11.3208	3.75	0	0	0	3.75	7.5	53	80	0	0	1.875	1.26283	0.208125	0.475304	0.05	1.16491	0.141563	0.318371	0.0375	1.26283	0.208125	0.475304	0.05	1.25836	0.205313	0.423318	0.0375	1.16491	0.141563	0.318371	0.0375	1.0778	0.0721875
Validation	F	87	6	7	36.7188	PPI	Family with BE	No family EAC	No Smoking	0	67.1211	0	0	0	0	15.2542	0	0	1.5625	1.5625	3.125	0	59	64	0.813008	0.813008	1.62602	1.13588	0.119629	0.298774	0.0625	1.13588	0.119629	0.298774	0.0625	1.06445	0.0605469	0.139061	0.03125	1.065	0.0610352	0.160722	0.046875	1.13588	0.119629	0.298774	0.0625	1.13588	0.119629
Validation	M	66	0	6	31.055	PPI	No family BE	No family EAC	No Smoking	0	77.5031	0	0	0	0	0	0	0	0	0	0	0	55	80	0	0	0	1	0	0	0.0125	1	0	0	0.0125	1	0	0	0.0125	1	0	0	0.0125	1	0	0	0.0125	1	0
Validation	M	62	5	6	25.8264	PPI	No family BE	No family EAC	Smoking	0	75.8932	0	6	0	4	18	0	0	0	0	0	0	50	65	0	2.6087	2.6087	1	0	0	0.0153846	1	0	0	0.0153846	1	0	0	0.0153846	1	0	0	0.0153846	1	0	0	0.0153846	1	0
Validation	M	80	6	6	26.8122	PPI	No family BE	No family EAC	Smoking	0	107.598	0	2.5641	0	0	11.5385	0	0	0	0	0	0	78	100	0	1.1236	1.1236	1	0	0	0.01	1	0	0	0.01	1	0	0	0.01	1	0	0	0.01	1	0	0	0.01	1	0
Validation	M	59	3	3	27.1605	PPI	No family BE	No family EAC	Smoking	1	33.1828	1.88679	1.88679	0	0.943396	2.83019	0.943396	1.88679	4.71698	0.943396	0	0.943396	106	106	3.30189	1.41509	6.13208	1.24182	0.194731	0.529821	0.0849057	1.19051	0.160021	0.40123	0.0566038	1.1227	0.109292	0.305861	0.0566038	1.21628	0.177821	0.477377	0.0754717	1.19152	0.160733	0.424834	0.0660377	1.14326	0.125311
Study	M	53	0	2	24.968	PPI	No family BE	No family EAC	Smoking	0	145.248	0	0	0	0	15	2.27273	0	0	0	0	0	100	88	0	0	1.13636	1.04649	0.0444215	0.108471	0.0227273	1	0	0	0.0113636	1.04649	0.0444215	0.108471	0.0227273	1.04649	0.0444215	0.108471	0.0227273	1.04649	0.0444215	0.108471	0.0227273	1	0
Validation	F	51	0	1	27.1816	PPI	No family BE	No family EAC	Smoking	0	67.614	0	0	0	0	0	1.75439	0	10.5263	1.75439	3.50877	1.75439	66	57	4.87805	0.813008	6.56825	1.50486	0.335488	0.740343	0.105263	1.44336	0.307171	0.655441	0.0877193	1.15417	0.13358	0.327055	0.0701754	1.38668	0.278855	0.594486	0.0877193	1.44336	0.307171	0.655441	0.0877193	1.3855	0.278239
Validation	F	66	1	2	27.5134	PPI	No family BE	No family EAC	Smoking	0	73.1335	0	3	0	0	10	0	0	0	0	0	0	100	50	0	2	2	1	0	0	0.02	1	0	0	0.02	1	0	0	0.02	1	0	0	0.02	1	0	0	0.02	1	0
Study	M	45	1	6	24.5351	PPI	No family BE	No family EAC	Smoking	0	38.6366	0	0	0	0	3	0	0	0	0	0	0	100	100	0	0	0	1	0	0	0.01	1	0	0	0.01	1	0	0	0.01	1	0	0	0.01	1	0	0	0.01	1	0
Validation	M	61	0	5	21.6333	PPI	No family BE	No family EAC	Smoking	0	93.8973	1.21951	8.53659	0	6.09756	8.53659	4.7619	1.5873	0	3.1746	7.93651	1.5873	82	63	0.689655	6.2069	10.0712	1.56198	0.359788	0.836302	0.111111	1.34679	0.257496	0.574268	0.0793651	1.44801	0.309398	0.701743	0.0952381	1.30516	0.233812	0.57035	0.0952381	1.44696	0.308894	0.679738	0.0793651	1.25403	0.20257
Validation	M	53	1	3	23.5036	PPI	Family with BE	No family EAC	No Smoking	0	104.509	0	0	0	0	4.87805	0	0	0	0	0	0	82	90	0	0	0	1	0	0	0.0111111	1	0	0	0.0111111	1	0	0	0.0111111	1	0	0	0.0111111	1	0	0	0.0111111	1	0
Study	M	48	7	7	20.8328	PPI	Family with BE	Family Eac	Smoking	1	112.756	2.91262	6.79612	3.8835	3.8835	1.94175	5.94059	1.9802	2.9703	0	0	0.990099	103	101	2.94118	3.43137	10.3329	1.28331	0.220763	0.567072	0.0693069	1.15253	0.13234	0.34035	0.049505	1.28041	0.218998	0.525895	0.0594059	1.2552	0.203313	0.512674	0.0594059	1.20196	0.168023	0.417274	0.049505	1.08302	0.0766592
Validation	F	45	6	7	22.1453	PPI	No family BE	No family EAC	Smoking	0	104.641	0	0	0	0	6.09756	0	0	0	0	2	0	82	100	0	0	0	1.0408	0.0392	0.0980391	0.02	1.0408	0.0392	0.0980391	0.02	1.0408	0.0392	0.0980391	0.02	1	0	0	0.01	1.0408	0.0392	0.0980391	0.02	1.0408	0.0392
Study	M	80	0	3	24.1517	PPI	No family BE	No family EAC	No Smoking	0	82.8912	0	0	0	0.934579	0	0	0	0	0	0	0	107	100	0	0	0	1	0	0	0.01	1	0	0	0.01	1	0	0	0.01	1	0	0	0.01	1	0	0	0.01	1	0
Study	M	59	0	2	29.8028	PPI	No family BE	No family EAC	Smoking	0	157.306	27.1318	0	27.1318	3.87597	0.775194	0	0	16.6667	0	0	0	129	90	22.8311	0	22.8311	1.38462	0.277778	0.450561	0.0222222	1.38462	0.277778	0.450561	0.0222222	1	0	0	0.0111111	1.38462	0.277778	0.450561	0.0222222	1.38462	0.277778	0.450561	0.0222222	1.38462	0.277778
Study	M	46	3	4	25.42	PPI	No family BE	No family EAC	Smoking	0	166.374	0	0	9.52381	3.1746	20.6349	0	0	0	0	0	0	126	100	0	0	0	1	0	0	0.01	1	0	0	0.01	1	0	0	0.01	1	0	0	0.01	1	0	0	0.01	1	0
Study	M	64	8	8	32.9287	PPI	No family BE	No family EAC	Smoking	0	78.9487	0	0	0	0	0	0	0	0	0	0	0	100	100	0	0	0	1	0	0	0.01	1	0	0	0.01	1	0	0	0.01	1	0	0	0.01	1	0	0	0.01	1	0
Validation	M	51	0	1	26.449	PPI	No family BE	No family EAC	Smoking	0	72.4435	0	0	0	0	0	0	0	1.36986	0	0	0	101	73	0.574713	0	0.574713	1.02777	0.027022	0.0723778	0.0273973	1.02777	0.027022	0.0723778	0.0273973	1	0	0	0.0136986	1.02777	0.027022	0.0723778	0.0273973	1.02777	0.027022	0.0723778	0.0273973	1.02777	0.027022
Study	M	53	0	3	NA	PPI	NA	NA	Smoking	0	149.815	0	2.5974	0	0	10.3896	2.85714	0	2.85714	0	0	0	77	70	1.36054	1.36054	4.14966	1.05877	0.0555102	0.129741	0.0285714	1.05877	0.0555102	0.129741	0.0285714	1.05877	0.0555102	0.129741	0.0285714	1.05877	0.0555102	0.129741	0.0285714	1.05877	0.0555102	0.129741	0.0285714	1.05877	0.0555102
Study	M	70	3	4	27.7551	PPI	Family with BE	Family Eac	Smoking	0	76.0246	0	2.46914	0	0	7.40741	0	0	0	0	0	0	81	78	0	1.25786	1.25786	1	0	0	0.0128205	1	0	0	0.0128205	1	0	0	0.0128205	1	0	0	0.0128205	1	0	0	0.0128205	1	0
Validation	M	51	9	10	29.8394	PPI	No family BE	No family EAC	Smoking	0	104.049	0	0	0	0	4.10959	0	0	0	0	0	0	73	60	0	0	0	1	0	0	0.0166667	1	0	0	0.0166667	1	0	0	0.0166667	1	0	0	0.0166667	1	0	0	0.0166667	1	0
Study	M	63	8	8	25.9043	PPI	No family BE	No family EAC	Smoking	0	74.4476	0	3	0	0	10	0	1	1	1	0	3	100	100	0.5	2	3	1.10668	0.0964	0.246029	0.04	1.10668	0.0964	0.246029	0.04	1.08389	0.0774	0.190438	0.03	1.10668	0.0964	0.246029	0.04	1.04102	0.0394	0.111902	0.03	1.04102	0.0394
Study	M	54	4	5	27.7489	PPI	No family BE	No family EAC	No Smoking	0	122.94	0	0.757576	0	9.09091	14.3939	0	3.7037	0	0	0	0	132	54	0	0.537634	2.38949	1.07681	0.0713306	0.158411	0.037037	1	0	0	0.0185185	1.07681	0.0713306	0.158411	0.037037	1.07681	0.0713306	0.158411	0.037037	1.07681	0.0713306	0.158411	0.037037	1	0
Validation	M	49	1	2	24.6914	PPI	No family BE	No family EAC	Smoking	0	72.6735	0	1.47059	0	1.47059	11.7647	0	0	0	0	0	0	68	50	0	0.847458	0.847458	1	0	0	0.02	1	0	0	0.02	1	0	0	0.02	1	0	0	0.02	1	0	0	0.02	1	0
Study	F	61	5	5	24.9108	PPI	No family BE	No family EAC	No Smoking	0	149.717	0	0	0	10.219	5.83942	0	3.2967	0	0	0	0	137	91	0	0	1.64835	1.0681	0.0637604	0.144909	0.021978	1	0	0	0.010989	1.0681	0.0637604	0.144909	0.021978	1.0681	0.0637604	0.144909	0.021978	1.0681	0.0637604	0.144909	0.021978	1	0
Study	M	49	1	6	23.2912	PPI	Family with BE	Family Eac	No Smoking	0	151.392	0	3.57143	0	0	13.3929	3.80952	0.952381	0	0	3.80952	0	112	105	0	1.84332	4.22427	1.19279	0.161633	0.396642	0.047619	1.07908	0.073288	0.161843	0.0190476	1.19202	0.161088	0.37522	0.0380952	1.10063	0.0914286	0.215273	0.0285714	1.19202	0.161088	0.37522	0.0380952	1.07908	0.073288
Validation	M	62	2	5	30.3233	PPI	No family BE	No family EAC	Smoking	0	80.0329	2	0	2	4	2	2.77778	0	0.925926	0.925926	2.77778	1.85185	100	108	1.44231	0.480769	3.31197	1.14219	0.124486	0.340467	0.0555556	1.09872	0.0898491	0.249137	0.0462963	1.12003	0.107167	0.288429	0.0462963	1.09872	0.0898491	0.249137	0.0462963	1.12003	0.107167	0.288429	0.0462963	1.0778	0.0721879
Study	M	70	0	2	24.9836	PPI	No family BE	No family EAC	Smoking	0	76.1232	0	0	0	0	5.37634	0	0	0	0	0	0	93	70	0	0	0	1	0	0	0.0142857	1	0	0	0.0142857	1	0	0	0.0142857	1	0	0	0.0142857	1	0	0	0.0142857	1	0
Validation	M	60	7	9	24.4898	PPI	No family BE	No family EAC	No Smoking	0	112.263	0	3.37079	0	0	12.3596	0	0	0	4.49438	0	0	89	89	0	3.93258	3.93258	1.09391	0.0858477	0.183349	0.0224719	1.09391	0.0858477	0.183349	0.0224719	1	0	0	0.011236	1.09391	0.0858477	0.183349	0.0224719	1.09391	0.0858477	0.183349	0.0224719	1.09391	0.0858477
Validation	M	69	3	4	29.0318	PPI	No family BE	No family EAC	Smoking	0	29.4702	0	3.26087	0	2.17391	6.52174	0	0	0	0	0	0	92	100	0	1.5625	1.5625	1	0	0	0.01	1	0	0	0.01	1	0	0	0.01	1	0	0	0.01	1	0	0	0.01	1	0
Validation	M	64	1	1	33.952	PPI	No family BE	No family EAC	Smoking	1	105.363	0	3.27869	0	0	4.91803	1.66667	0	3.33333	0	0	0	61	60	1.65289	1.65289	4.13912	1.06952	0.065	0.16925	0.05	1.06888	0.0644444	0.146145	0.0333333	1.03389	0.0327778	0.0847661	0.0333333	1.06952	0.065	0.16925	0.05	1.06952	0.065	0.16925	0.05	1.06888	0.0644444
Validation	M	76	0	3	23.9995	PPI	No family BE	No family EAC	Smoking	0	27.1704	0	4.16667	0	4.16667	11.1111	0	1.31579	0	3.94737	0	0	72	76	0	4.05405	4.71195	1.11205	0.100762	0.235789	0.0394737	1.08205	0.075831	0.166268	0.0263158	1.02666	0.0259695	0.0700543	0.0263158	1.11205	0.100762	0.235789	0.0394737	1.11205	0.100762	0.235789	0.0394737	1.08205	0.075831
Validation	M	69	2	3	24.4898	PPI	No family BE	No family EAC	Smoking	0	130.891	0	3.33333	0	0	7.77778	0	0	0	0	0	0	90	50	0	2.14286	2.14286	1	0	0	0.02	1	0	0	0.02	1	0	0	0.02	1	0	0	0.02	1	0	0	0.02	1	0
Validation	M	60	0	2	30.588	PPI	No family BE	Family Eac	Smoking	0	41.6263	3	0	6	0	15	3	0	3	0	0	4	100	100	3	0	4.5	1.15287	0.1326	0.301443	0.03	1.15287	0.1326	0.301443	0.03	1.15287	0.1326	0.301443	0.03	1.15287	0.1326	0.301443	0.03	1.0618	0.0582	0.134742	0.02	1.0618	0.0582
Validation	F	70	0	4	26.7229	PPI	No family BE	No family EAC	Smoking	1	116.14	0	3	0	0	16	0	0	0	0	0	0	100	70	0	1.76471	1.76471	1	0	0	0.0142857	1	0	0	0.0142857	1	0	0	0.0142857	1	0	0	0.0142857	1	0	0	0.0142857	1	0
Study	M	66	0	1	28.3848	PPI	No family BE	No family EAC	Smoking	0	99.4168	0	6.18557	0	5.15464	6.18557	0	0	0	0	0	0	97	65	0	3.7037	3.7037	1	0	0	0.0153846	1	0	0	0.0153846	1	0	0	0.0153846	1	0	0	0.0153846	1	0	0	0.0153846	1	0
Validation	M	72	8	9	27.7447	PPI	No family BE	No family EAC	Smoking	0	100.402	0	0	0	0	0	0	0	0	0	0	0	50	53	0	0	0	1	0	0	0.0188679	1	0	0	0.0188679	1	0	0	0.0188679	1	0	0	0.0188679	1	0	0	0.0188679	1	0
Validation	F	64	0	2	32.3232	PPI	No family BE	No family EAC	No Smoking	0	103.524	0	0	0	0	5.61798	0	0	0	0	0	0	89	100	0	0	0	1	0	0	0.01	1	0	0	0.01	1	0	0	0.01	1	0	0	0.01	1	0	0	0.01	1	0
Validation	M	51	0	5	30.6394	PPI	No family BE	No family EAC	Smoking	0	104.641	0	0	0	0	9.43396	7.6087	0	5.43478	0	0	0	53	92	3.44828	0	7.25262	1.30738	0.235113	0.475803	0.0326087	1.11456	0.102788	0.211123	0.0217391	1.1636	0.140595	0.269107	0.0217391	1.30738	0.235113	0.475803	0.0326087	1.30738	0.235113	0.475803	0.0326087	1.11456	0.102788
Validation	M	79	3	6	28.7347	PPI	No family BE	No family EAC	Smoking	0	37.9466	0	0	0	0	14.0845	0	0	0	0	0	0	71	76	0	0	0	1	0	0	0.0131579	1	0	0	0.0131579	1	0	0	0.0131579	1	0	0	0.0131579	1	0	0	0.0131579	1	0
Validation	M	38	3	6	28.075	PPI	No family BE	No family EAC	No Smoking	0	86.4723	0	0	2.5	1.25	7.5	0	0	1.63934	0	6.55738	6.55738	80	61	0.70922	0	0.70922	1.35952	0.264445	0.560791	0.0655738	1.35952	0.264445	0.560791	0.0655738	1.30975	0.236496	0.479467	0.0491803	1.18015	0.152647	0.324564	0.0491803	1.18015	0.152647	0.324564	0.0491803	1.18015	0.152647
Study	M	52	1	3	21.2245	PPI	No family BE	No family EAC	Smoking	0	143.08	0	4.30108	0	0	5.37634	0	0	0	0	0	0	93	65	0	2.53165	2.53165	1	0	0	0.0153846	1	0	0	0.0153846	1	0	0	0.0153846	1	0	0	0.0153846	1	0	0	0.0153846	1	0
Study	F	50	1	1	24.977	PPI	No family BE	No family EAC	No Smoking	0	108.255	0	0	0	0	12.5	0	0	0	0	1.44928	0	80	69	0	0	0	1.02941	0.0285654	0.0757511	0.0289855	1.02941	0.0285654	0.0757511	0.0289855	1.02941	0.0285654	0.0757511	0.0289855	1	0	0	0.0144928	1.02941	0.0285654	0.0757511	0.0289855	1.02941	0.0285654
Validation	M	72	0	2	24.6755	PPI	No family BE	No family EAC	No Smoking	0	113.774	1.9802	0.990099	0	1.9802	2.9703	1.90476	0	1.90476	0.952381	0.952381	0.952381	101	105	1.94175	0.970874	3.865	1.14712	0.128254	0.374657	0.0761905	1.1242	0.110476	0.321419	0.0666667	1.08035	0.0743764	0.214654	0.047619	1.12397	0.110295	0.308216	0.0571429	1.1242	0.110476	0.321419	0.0666667	1.10195	0.092517
Validation	M	60	0	1	26.5759	PPI	Family with BE	No family EAC	Smoking	0	103.589	0	4.54545	0	0	4.54545	0	0	0	0	0	0	88	78	0	2.40964	2.40964	1	0	0	0.0128205	1	0	0	0.0128205	1	0	0	0.0128205	1	0	0	0.0128205	1	0	0	0.0128205	1	0
Validation	M	77	18	18	24.2215	PPI	No family BE	No family EAC	Smoking	0	26.6776	1	0	0	0	9	6.73077	0	0	0	2.88462	2.88462	100	104	0.490196	0	3.85558	1.2161	0.1777	0.375286	0.0288462	1.05935	0.0560281	0.130708	0.0192308	1.2161	0.1777	0.375286	0.0288462	1.2161	0.1777	0.375286	0.0288462	1.2161	0.1777	0.375286	0.0288462	1.05935	0.0560281
Validation	M	76	1	5	30.3461	PPI	Family with BE	No family EAC	Smoking	0	39.3265	0	0	0	3	0	0	0	0	0	0	0	100	87	0	0	0	1	0	0	0.0114943	1	0	0	0.0114943	1	0	0	0.0114943	1	0	0	0.0114943	1	0	0	0.0114943	1	0
Study	M	44	4	7	25.0829	PPI	No family BE	No family EAC	No Smoking	0	83.7125	7.36842	0	0	5.26316	9.47368	0	0	0	5.49451	0	0	95	91	3.76344	2.68817	6.45161	1.11589	0.103852	0.212826	0.021978	1.11589	0.103852	0.212826	0.021978	1	0	0	0.010989	1.11589	0.103852	0.212826	0.021978	1.11589	0.103852	0.212826	0.021978	1.11589	0.103852
Validation	M	51	1	3	23.1241	PPI	Family with BE	Family Eac	Smoking	0	109.142	0	0	0	2	10	1.42857	0	0	0	0	0	100	70	0	0	0.714286	1.02898	0.0281633	0.074876	0.0285714	1	0	0	0.0142857	1.02898	0.0281633	0.074876	0.0285714	1.02898	0.0281633	0.074876	0.0285714	1.02898	0.0281633	0.074876	0.0285714	1	0
Validation	M	65	3	6	28.6501	PPI	No family BE	No family EAC	No Smoking	0	71.9179	4.81928	4.81928	4.81928	4.81928	14.4578	7	5	7	2	2	11	83	100	6.01093	3.27869	15.2896	1.80375	0.4456	1.20446	0.14	1.61708	0.3816	0.921629	0.09	1.66389	0.399	1.00246	0.1	1.75377	0.4298	1.12432	0.12	1.44092	0.306	0.75548	0.07	1.25345	0.2022
Validation	F	62	3	3	28.959	PPI	No family BE	No family EAC	No Smoking	0	78.423	0	0	0	0	8.47458	0	1.69492	5.08475	1.69492	1.69492	5.08475	59	59	2.54237	0.847458	4.23729	1.33321	0.249928	0.655344	0.135593	1.33219	0.249354	0.631848	0.118644	1.1909	0.160299	0.403106	0.0847458	1.28308	0.220626	0.571589	0.118644	1.19172	0.160873	0.426603	0.101695	1.1909	0.160299
Validation	F	65	0	3	35.0112	PPI	No family BE	No family EAC	No Smoking	0	103.261	0	1.88679	0	0	0	0	0	0	0	0	0	53	50	0	0.970874	0.970874	1	0	0	0.02	1	0	0	0.02	1	0	0	0.02	1	0	0	0.02	1	0	0	0.02	1	0
Validation	M	67	7	7	23.5304	PPI	No family BE	No family EAC	Smoking	1	42.0862	0.970874	0.970874	0.970874	0.970874	0	2	1	1	0	1	3	103	100	0.985222	0.492611	2.97783	1.20511	0.1702	0.453467	0.07	1.1302	0.1152	0.301515	0.05	1.17925	0.152	0.398303	0.06	1.1542	0.1336	0.343031	0.05	1.13071	0.1156	0.32061	0.06	1.06247	0.0588
Validation	F	50	4	5	28.6851	PPI	No family BE	No family EAC	Smoking	0	114.858	0	4.61538	0	0	4.61538	0	10	0	0	0	1.42857	65	70	0	2.22222	7.22222	1.29905	0.230204	0.471571	0.0571429	1.05923	0.0559184	0.149545	0.0428571	1.29905	0.230204	0.471571	0.0571429	1.29905	0.230204	0.471571	0.0571429	1.21951	0.18	0.325083	0.0285714	1	0
Study	M	62	1	3	29.2184	PPI	No family BE	No family EAC	No Smoking	0	74.1848	2.85714	0	0.952381	0.952381	1.90476	3	3	1	4	0	1	105	100	1.95122	1.95122	6.90244	1.28667	0.2228	0.581936	0.08	1.23031	0.1872	0.466931	0.06	1.1798	0.1524	0.417399	0.07	1.25818	0.2052	0.527106	0.07	1.25755	0.2048	0.508011	0.06	1.17786	0.151
Study	M	71	0	2	22.2041	PPI	No family BE	No family EAC	Smoking	0	120.575	0	0.793651	0.793651	11.1111	0	0	0	0	2	0	0	126	100	0	1.32743	1.32743	1.0408	0.0392	0.0980391	0.02	1.0408	0.0392	0.0980391	0.02	1	0	0	0.01	1.0408	0.0392	0.0980391	0.02	1.0408	0.0392	0.0980391	0.02	1.0408	0.0392
Study	M	74	2	5	22.0384	PPI	No family BE	No family EAC	Smoking	0	158.686	0	3.47826	0	6.08696	5.21739	0	0	3	0	0	0	115	100	1.39535	1.86047	3.25581	1.12943	0.1146	0.268556	0.03	1.12943	0.1146	0.268556	0.03	1.0618	0.0582	0.134742	0.02	1.12943	0.1146	0.268556	0.03	1.0618	0.0582	0.134742	0.02	1.0618	0.0582
Validation	M	52	0	2	23.8884	PPI	No family BE	No family EAC	Smoking	1	34.4969	0.990099	1.9802	0.990099	4.9505	2.9703	0	0	0.990099	0.990099	0	1.9802	101	101	0.990099	1.48515	2.47525	1.17559	0.149366	0.397242	0.0588235	1.17559	0.149366	0.397242	0.0588235	1.12744	0.113033	0.288342	0.0392157	1.12768	0.113226	0.301933	0.0490196	1.08262	0.0763168	0.206217	0.0392157	1.08262	0.0763168
Validation	M	55	7	7	31.7739	PPI	No family BE	No family EAC	Smoking	0	128.23	0	5.76923	0	0	13.4615	0	4	0	0	0	0	104	100	0	2.94118	4.94118	1.08319	0.0768	0.167944	0.02	1	0	0	0.01	1.08319	0.0768	0.167944	0.02	1.08319	0.0768	0.167944	0.02	1.08319	0.0768	0.167944	0.02	1	0
Study	M	41	3	4	21.9289	PPI	No family BE	No family EAC	Smoking	0	180.6	0	1	0	16	21	0	0	0	0	0	0	100	100	0	0.5	0.5	1.0202	0.0198	0.0560015	0.02	1.0202	0.0198	0.0560015	0.02	1.0202	0.0198	0.0560015	0.02	1.0202	0.0198	0.0560015	0.02	1	0	0	0.01	1	0
Validation	M	70	2	4	26.5927	PPI	Family with BE	No family EAC	Smoking	0	71.9836	0	0	0	0	0	0	0	5.40541	0	0	0	80	74	2.5974	0	2.5974	1.14849	0.129291	0.337313	0.0675676	1.14801	0.128926	0.318579	0.0540541	1.08436	0.077794	0.169658	0.027027	1.14801	0.128926	0.318579	0.0540541	1.11391	0.102264	0.210283	0.027027	1.11391	0.102264
Validation	M	58	1	3	27.1739	PPI	No family BE	No family EAC	Smoking	0	80.1643	0.980392	1.96078	1.96078	1.96078	1.96078	0.970874	0	2.91262	0.970874	0	0.970874	102	103	1.95122	1.46341	3.90007	1.19754	0.164954	0.421125	0.0582524	1.19754	0.164954	0.421125	0.0582524	1.10269	0.0931285	0.218496	0.0291262	1.19754	0.164954	0.421125	0.0582524	1.10384	0.0940711	0.258874	0.0485437	1.08178	0.0755962
Study	F	65	0	2	NA	PPI	No family BE	No family EAC	Smoking	0	59.2361	1.90476	0	0	2.85714	1.90476	1	1	0	0	0	0	105	100	0.97561	0	1.97561	1.04102	0.0394	0.111902	0.03	1	0	0	0.01	1.04102	0.0394	0.111902	0.03	1.04102	0.0394	0.111902	0.03	1.04102	0.0394	0.111902	0.03	1	0
Study	M	56	1	2	31.0953	PPI	No family BE	No family EAC	Smoking	0	72.6078	0	9.85915	0	1.40845	1.40845	0	0	2.04082	0	0	0	71	98	1.18343	4.14201	5.32544	1.04165	0.0399833	0.0996234	0.0204082	1.04165	0.0399833	0.0996234	0.0204082	1	0	0	0.0102041	1.04165	0.0399833	0.0996234	0.0204082	1.04165	0.0399833	0.0996234	0.0204082	1.04165	0.0399833
Study	M	55	5	5	26.8519	PPI	No family BE	No family EAC	No Smoking	1	36.3368	0	0	0	8.24742	6.18557	0	0	0	0	0	0	97	66	0	0	0	1	0	0	0.0151515	1	0	0	0.0151515	1	0	0	0.0151515	1	0	0	0.0151515	1	0	0	0.0151515	1	0
Study	F	80	6	6	20.202	PPI	No family BE	No family EAC	Smoking	0	37.7166	5	0	4	0	0	1.83486	0.917431	0	0	4.58716	0.917431	100	109	2.39234	0	3.76849	1.18443	0.155711	0.379875	0.0458716	1.11716	0.104873	0.237914	0.0275229	1.18443	0.155711	0.379875	0.0458716	1.07706	0.0715428	0.195457	0.0366972	1.16127	0.138877	0.328406	0.0366972	1.09593	0.0875347
Validation	F	62	0	2	24.9108	PPI	No family BE	Family Eac	No Smoking	0	105.166	0	0	0	0	8.23529	0	0	0	0	0	0	85	75	0	0	0	1	0	0	0.0133333	1	0	0	0.0133333	1	0	0	0.0133333	1	0	0	0.0133333	1	0	0	0.0133333	1	0
Validation	F	52	1	2	25.5937	PPI	No family BE	No family EAC	Smoking	0	71.2936	0	4	0	0	18	0	2	4	0	0	0	50	50	2	2	5	1.1302	0.1152	0.292884	0.08	1.12918	0.1144	0.265158	0.06	1.08413	0.0776	0.19567	0.06	1.08413	0.0776	0.19567	0.06	1.1302	0.1152	0.292884	0.08	1.12918	0.1144
Study	M	61	1	3	30.1194	PPI	Family with BE	Family Eac	No Smoking	0	157.602	0	0	0	4.16667	1.38889	0	4.0404	0	0	0	0	72	99	0	0	2.0202	1.08406	0.0775431	0.169226	0.020202	1	0	0	0.010101	1.08406	0.0775431	0.169226	0.020202	1.08406	0.0775431	0.169226	0.020202	1.08406	0.0775431	0.169226	0.020202	1	0
Study	M	55	0	2	27.4406	PPI	No family BE	No family EAC	Smoking	0	61.0431	0	2	0	0	0	0	0	0	0	0	0	100	100	0	1	1	1	0	0	0.01	1	0	0	0.01	1	0	0	0.01	1	0	0	0.01	1	0	0	0.01	1	0
Study	M	41	0	2	29.0466	PPI	No family BE	No family EAC	Smoking	0	149.914	0	4	1	0	16	0	10	0	0	1	1	100	100	0	2	7	1.33333	0.25	0.544173	0.06	1.0846	0.078	0.223396	0.05	1.33333	0.25	0.544173	0.06	1.27453	0.2154	0.434855	0.04	1.27453	0.2154	0.434855	0.04	1.04102	0.0394
Study	M	64	8	10	32.5085	PPI	NA	NA	No Smoking	1	24.1478	0	0	0	0	37	0	0	0	0	0	0	100	78	0	0	0	1	0	0	0.0128205	1	0	0	0.0128205	1	0	0	0.0128205	1	0	0	0.0128205	1	0	0	0.0128205	1	0
Validation	M	49	3	4	28.4831	PPI	No family BE	No family EAC	Smoking	0	116.632	1	2	0	0	4	4.7619	0	0	0	0	4.7619	100	84	0.543478	1.08696	4.01139	1.21488	0.176871	0.380506	0.0357143	1.09975	0.0907029	0.191444	0.0238095	1.21488	0.176871	0.380506	0.0357143	1.21488	0.176871	0.380506	0.0357143	1.09975	0.0907029	0.191444	0.0238095	1	0
Validation	F	51	4	4	22.9854	PPI	No family BE	No family EAC	Smoking	0	92.6817	0	0	0	0	3.7037	0	0	0	0	0	0	54	80	0	0	0	1	0	0	0.0125	1	0	0	0.0125	1	0	0	0.0125	1	0	0	0.0125	1	0	0	0.0125	1	0
Validation	M	74	4	6	25.1278	PPI	No family BE	No family EAC	Smoking	0	48.0657	0	0	0	0	3.84615	0	0	0	0	0	0	78	100	0	0	0	1	0	0	0.01	1	0	0	0.01	1	0	0	0.01	1	0	0	0.01	1	0	0	0.01	1	0
Validation	F	61	2	5	20.1956	PPI	No family BE	No family EAC	Smoking	0	71.4251	0	0	0	0	6.84932	0	0	0	0	0	0	73	100	0	0	0	1	0	0	0.01	1	0	0	0.01	1	0	0	0.01	1	0	0	0.01	1	0	0	0.01	1	0
Validation	M	53	1	2	27.7551	PPI	No family BE	No family EAC	Smoking	0	107.17	0	0	0	0	0	0	0	0	0	0	0	59	75	0	0	0	1	0	0	0.0133333	1	0	0	0.0133333	1	0	0	0.0133333	1	0	0	0.0133333	1	0	0	0.0133333	1	0
Validation	F	65	2	2	22.2063	PPI	No family BE	No family EAC	No Smoking	0	104.049	0	1.21951	0	1.21951	3.65854	0	0	0	0	0	0	82	79	0	0.621118	0.621118	1	0	0	0.0126582	1	0	0	0.0126582	1	0	0	0.0126582	1	0	0	0.0126582	1	0	0	0.0126582	1	0
Validation	M	58	3	4	23.9591	PPI	No family BE	No family EAC	No Smoking	0	92.6817	0	0	0	0	6.25	0	2.5974	0	0	0	0	80	77	0	0	1.2987	1.0533	0.0505988	0.120456	0.025974	1	0	0	0.012987	1.0533	0.0505988	0.120456	0.025974	1.0533	0.0505988	0.120456	0.025974	1.0533	0.0505988	0.120456	0.025974	1	0
Validation	M	67	10	10	24.7409	PPI	No family BE	No family EAC	No Smoking	0	90.6119	0	0	0	0	6.55738	0	0	0	0	0	0	61	70	0	0	0	1	0	0	0.0142857	1	0	0	0.0142857	1	0	0	0.0142857	1	0	0	0.0142857	1	0	0	0.0142857	1	0
Validation	F	57	4	6	22.0386	PPI	No family BE	No family EAC	No Smoking	0	73.4292	1.25	5	1.25	1.25	13.75	3	3	1	5	0	6	80	100	1.11111	5	9.11111	1.37627	0.2734	0.693685	0.08	1.28403	0.2212	0.52919	0.06	1.23031	0.1872	0.456466	0.05	1.37627	0.2734	0.693685	0.08	1.25755	0.2048	0.508011	0.06	1.12841	0.1138
Study	M	19	5	7	27.4598	PPI	No family BE	No family EAC	Smoking	0	80.1314	0	1.40845	0	0	2.8169	0	0	0	0	0	0	71	85	0	0.641026	0.641026	1	0	0	0.0117647	1	0	0	0.0117647	1	0	0	0.0117647	1	0	0	0.0117647	1	0	0	0.0117647	1	0
Validation	M	42	6	7	NA	PPI	Family with BE	Family Eac	Smoking	0	71.2936	0	2.32558	0	3.48837	6.97674	0	0	0	0	0	0	86	91	0	1.12994	1.12994	1	0	0	0.010989	1	0	0	0.010989	1	0	0	0.010989	1	0	0	0.010989	1	0	0	0.010989	1	0
Validation	M	57	0	3	25.3069	PPI	No family BE	No family EAC	Smoking	0	91.2033	13.7255	0	7.84314	3.92157	1.96078	3.27869	0	6.55738	3.27869	0	0	51	61	9.82143	1.78571	13.2465	1.31345	0.238646	0.524919	0.0655738	1.222	0.181672	0.384074	0.0491803	1.06772	0.0634238	0.1443	0.0327869	1.31345	0.238646	0.524919	0.0655738	1.31345	0.238646	0.524919	0.0655738	1.222	0.181672
Validation	F	69	9	10	23.8751	PPI	No family BE	No family EAC	Smoking	1	71.0965	0	5	0	0	0	0	0	0	0	0	0	100	102	0	2.47525	2.47525	1.06098	0.0574779	0.151412	0.0294118	1.06098	0.0574779	0.151412	0.0294118	1.06098	0.0574779	0.151412	0.0294118	1.0198	0.0194156	0.0550986	0.0196078	1.03998	0.0384468	0.096509	0.0196078	1.03998	0.0384468
Validation	M	58	0	1	23.4493	PPI	No family BE	Family Eac	No Smoking	0	75.269	0	1.81818	0	3.63636	7.27273	4.28571	2.85714	1.42857	2.85714	7.14286	5.71429	55	70	0.8	2.4	6.77143	1.72051	0.418776	1.07651	0.157143	1.54185	0.351429	0.830172	0.1	1.59922	0.374694	0.914163	0.114286	1.44714	0.30898	0.797436	0.128571	1.44372	0.307347	0.757828	0.114286	1.26746	0.21102
Validation	M	53	0	1	22.2222	PPI	No family BE	No family EAC	Smoking	0	70.9651	0.943396	2.83019	0.943396	0	0.943396	2	0	3	0	0	4	106	100	1.94175	1.45631	4.39806	1.25818	0.2052	0.516641	0.06	1.20424	0.1696	0.420508	0.05	1.20337	0.169	0.398015	0.04	1.17897	0.1518	0.38444	0.05	1.17841	0.1514	0.365345	0.04	1.12943	0.1146
Validation	M	67	0	1	46.1651	PPI	No family BE	No family EAC	Smoking	0	73.9548	0	1	0	0	3	0	0	0	0	0	0	100	79	0	0.558659	0.558659	1	0	0	0.0126582	1	0	0	0.0126582	1	0	0	0.0126582	1	0	0	0.0126582	1	0	0	0.0126582	1	0
Study	M	31	3	5	34.349	PPI	No family BE	No family EAC	No Smoking	0	155.532	0	6.25	0	2.08333	10.4167	0	3	0	0	0	0	96	100	0	3.06122	4.56122	1.12943	0.1146	0.268556	0.03	1.0618	0.0582	0.134742	0.02	1.12943	0.1146	0.268556	0.03	1.12943	0.1146	0.268556	0.03	1.0618	0.0582	0.134742	0.02	1	0
Validation	M	64	2	3	27.4145	PPI	No family BE	No family EAC	Smoking	0	106.678	5.6338	7.04225	0	0	28.169	1.81818	5.45455	7.27273	1.81818	0	5.45455	71	55	6.34921	4.7619	14.7475	1.47922	0.323967	0.782456	0.127273	1.30444	0.233388	0.543701	0.0909091	1.3022	0.232066	0.508982	0.0727273	1.47922	0.323967	0.782456	0.127273	1.35955	0.264463	0.632077	0.109091	1.2047	0.169917
Study	F	54	8	9	25.1063	PPI	No family BE	No family EAC	Smoking	0	169.298	0	4	0	0	0	0	0	0	0	0	0	100	100	0	2	2	1	0	0	0.01	1	0	0	0.01	1	0	0	0.01	1	0	0	0.01	1	0	0	0.01	1	0
Validation	M	39	0	3	28.4055	PPI	No family BE	No family EAC	Smoking	0	108.057	0	3.44828	0	0	6.89655	0	3.57143	0	0	0	0	87	56	0	2.0979	3.88362	1.07397	0.0688776	0.154076	0.0357143	1	0	0	0.0178571	1.07397	0.0688776	0.154076	0.0357143	1.07397	0.0688776	0.154076	0.0357143	1.07397	0.0688776	0.154076	0.0357143	1	0
Validation	M	63	0	2	25.6801	PPI	Family with BE	No family EAC	Smoking	0	110.357	0	1.0101	0	0	10.101	3.7037	0	0	0	0	0	99	108	0	0.483092	2.33494	2.14728	0.534294	0.825173	0.0277778	1	0	0	0.0185185	1.15898	0.137174	0.264052	0.037037	1.15898	0.137174	0.264052	0.037037	1.15898	0.137174	0.264052	0.037037	1	0
Validation	F	72	1	4	32.8889	PPI	No family BE	No family EAC	NA	0	74.0862	0	0	0	0	0	0	0	0	0	0	0	75	83	0	0	0	1	0	0	0.0120482	1	0	0	0.0120482	1	0	0	0.0120482	1	0	0	0.0120482	1	0	0	0.0120482	1	0
Study	M	60	5	5	27.7008	PPI	No family BE	No family EAC	Smoking	0	133.914	0	5.88235	0	3.92157	0	3	2	0	0	3	2	102	100	0	2.9703	5.4703	1.23062	0.1874	0.461699	0.05	1.10644	0.0962	0.232166	0.03	1.23062	0.1874	0.461699	0.05	1.15393	0.1334	0.329168	0.04	1.17841	0.1514	0.365345	0.04	1.0618	0.0582
Study	M	46	0	1	NA	PPI	No family BE	No family EAC	Smoking	0	124.485	0	4	0	2	2	0	1	0	0	0	0	100	100	0	2	2.5	1.0202	0.0198	0.0560015	0.02	1.0202	0.0198	0.0560015	0.02	1.0202	0.0198	0.0560015	0.02	1.0202	0.0198	0.0560015	0.02	1.0202	0.0198	0.0560015	0.02	1	0
Study	M	55	0	1	24.3141	PPI	No family BE	No family EAC	No Smoking	0	97.347	0	0	0	0	8.82353	0	0	0	0	0	0	102	62	0	0	0	1	0	0	0.016129	1	0	0	0.016129	1	0	0	0.016129	1	0	0	0.016129	1	0	0	0.016129	1	0
Study	M	65	0	1	37.874	no PPI	No family BE	No family EAC	Smoking	0	83.0554	0	0	2.9703	0	12.8713	0	1.21951	3.65854	0	0	1.21951	101	82	1.63934	0	2.2491	1.10411	0.0942891	0.245627	0.0487805	1.10338	0.0936942	0.22234	0.0365854	1.0503	0.0478882	0.131571	0.0365854	1.10411	0.0942891	0.245627	0.0487805	1.07653	0.0710886	0.180223	0.0365854	1.07584	0.0704938
Validation	M	66	5	5	24.8591	PPI	No family BE	No family EAC	No Smoking	0	79.3429	0	0	0	0	9.41176	0	0	0	0	0	0	85	65	0	0	0	1	0	0	0.0153846	1	0	0	0.0153846	1	0	0	0.0153846	1	0	0	0.0153846	1	0	0	0.0153846	1	0
Validation	F	48	6	9	29.3776	PPI	No family BE	No family EAC	Smoking	0	127.901	0	1.07527	0	0	5.37634	0	2.98507	0	2.98507	0	0	93	67	0	1.875	3.36754	1.06148	0.0579194	0.134223	0.0298507	1.06148	0.0579194	0.134223	0.0298507	1.06148	0.0579194	0.134223	0.0298507	1.06148	0.0579194	0.134223	0.0298507	1.06148	0.0579194	0.134223	0.0298507	1.06148	0.0579194
Validation	M	67	9	11	38.6427	PPI	No family BE	No family EAC	Smoking	1	25.0678	0	3	0	0	7	0	0	0	2	0	1	100	100	0	2.5	2.5	1.06225	0.0586	0.153838	0.03	1.06225	0.0586	0.153838	0.03	1.0202	0.0198	0.0560015	0.02	1.06225	0.0586	0.153838	0.03	1.0408	0.0392	0.0980391	0.02	1.0408	0.0392
Validation	M	70	1	2	29.9836	PPI	Family with BE	No family EAC	Smoking	0	105.758	0	0	0	0	4.44444	0	0	0	0	0	0	90	78	0	0	0	1	0	0	0.0128205	1	0	0	0.0128205	1	0	0	0.0128205	1	0	0	0.0128205	1	0	0	0.0128205	1	0
Validation	M	32	3	7	25.464	PPI	Family with BE	No family EAC	No Smoking	0	63.9343	0	0	0	0	10	0	2.77778	0	0	0	0	100	72	0	0	1.38889	1.0571	0.0540123	0.126931	0.0277778	1	0	0	0.0138889	1.0571	0.0540123	0.126931	0.0277778	1.0571	0.0540123	0.126931	0.0277778	1.0571	0.0540123	0.126931	0.0277778	1	0
Validation	M	64	3	4	23.9249	PPI	No family BE	No family EAC	Smoking	0	35.8768	0	3.92157	0	0	10.7843	0	2.15054	0	0	2.15054	5.37634	102	93	0	2.05128	3.12655	1.22006	0.180368	0.41423	0.0430108	1.16485	0.141519	0.31209	0.0322581	1.22006	0.180368	0.41423	0.0430108	1.16485	0.141519	0.31209	0.0322581	1.09081	0.0832466	0.20721	0.0322581	1.04393	0.0420858
Validation	M	52	4	6	29.5369	PPI	No family BE	No family EAC	Smoking	1	35.1211	4.54545	0	0	2.72727	0	3	0	4	0	3	1	110	100	4.28571	0	5.78571	1.17925	0.152	0.398303	0.06	1.10717	0.0968	0.265124	0.05	1.12994	0.115	0.287652	0.04	1.15367	0.1332	0.323936	0.04	1.17897	0.1518	0.38444	0.05	1.10693	0.0966
Validation	M	60	6	8	22.167	PPI	No family BE	No family EAC	No Smoking	0	73.3634	0	3	0	1	10	0	2.85714	0	1.42857	0	0	100	70	0	2.35294	3.78151	1.09034	0.0828571	0.2042	0.0428571	1.02898	0.0281633	0.074876	0.0285714	1.05877	0.0555102	0.129741	0.0285714	1.09034	0.0828571	0.2042	0.0428571	1.09034	0.0828571	0.2042	0.0428571	1.02898	0.0281633
Validation	F	64	0	2	32.1799	PPI	No family BE	No family EAC	Smoking	0	91.0719	0	1.72414	0	0	3.44828	0	1.72414	0	0	0	0	58	58	0	0.862069	1.72414	1.03508	0.0338882	0.0870995	0.0344828	1	0	0	0.0172414	1.03508	0.0338882	0.0870995	0.0344828	1.03508	0.0338882	0.0870995	0.0344828	1.03508	0.0338882	0.0870995	0.0344828	1	0
Validation	M	79	6	7	25.7959	PPI	No family BE	No family EAC	Smoking	0	63.7372	0	0	0	0	8.19672	0	10	0	0	0	2.85714	61	70	0	0	5	1.34541	0.256735	0.565673	0.0714286	1.09034	0.0828571	0.2042	0.0428571	1.341	0.254286	0.524662	0.0571429	1.341	0.254286	0.524662	0.0571429	1.25835	0.205306	0.398442	0.0428571	1.02898	0.0281633
Validation	M	66	1	1	23.4375	PPI	No family BE	No family EAC	Smoking	0	93.2074	0	0	0	0	5.55556	0	0	0	0	0	0	72	70	0	0	0	1	0	0	0.0142857	1	0	0	0.0142857	1	0	0	0.0142857	1	0	0	0.0142857	1	0	0	0.0142857	1	0
Validation	F	66	0	4	25.5102	PPI	Family with BE	Family Eac	Smoking	0	36.1725	0.961538	0	0.961538	0	2.88462	0.869565	0.869565	4.34783	0	3.47826	4.34783	104	115	2.73973	0	3.60929	1.31736	0.240907	0.634898	0.0782609	1.26664	0.21051	0.537244	0.0608696	1.21946	0.179962	0.467909	0.0608696	1.24213	0.194934	0.495192	0.0608696	1.21878	0.179509	0.448349	0.0521739	1.17357	0.147902
Validation	M	60	1	4	29.2184	PPI	No family BE	No family EAC	Smoking	0	110.916	0	5.71429	0	0	4.28571	5.7971	0	5.7971	0	0	7.24638	70	69	2.8777	2.8777	8.65395	1.30761	0.235245	0.476816	0.0434783	1.30761	0.235245	0.476816	0.0434783	1.30761	0.235245	0.476816	0.0434783	1.30761	0.235245	0.476816	0.0434783	1.12261	0.109221	0.221348	0.0289855	1.12261	0.109221
Validation	M	59	3	5	22.0932	PPI	No family BE	No family EAC	Smoking	0	70.3737	0	0	0	0	0	0	0	0	4.16667	0	0	70	72	0	2.11268	2.11268	1.08679	0.0798611	0.173205	0.0277778	1.08679	0.0798611	0.173205	0.0277778	1	0	0	0.0138889	1.08679	0.0798611	0.173205	0.0277778	1.08679	0.0798611	0.173205	0.0277778	1.08679	0.0798611
Validation	M	75	10	11	25.6173	PPI	No family BE	No family EAC	Smoking	0	72.4764	0	5.26316	0	0	5.26316	0	0	0	3.1746	0	0	95	63	0	4.43038	4.43038	1.0655	0.0614764	0.14076	0.031746	1.0655	0.0614764	0.14076	0.031746	1	0	0	0.015873	1.0655	0.0614764	0.14076	0.031746	1.0655	0.0614764	0.14076	0.031746	1.0655	0.0614764
Validation	M	28	0	2	24.1517	PPI	No family BE	No family EAC	Smoking	0	73.8234	0	6.17284	0	0	8.64198	0	0	0	0	0	0	81	60	0	3.5461	3.5461	1	0	0	0.0166667	1	0	0	0.0166667	1	0	0	0.0166667	1	0	0	0.0166667	1	0	0	0.0166667	1	0
Validation	M	82	9	11	26.8464	PPI	No family BE	No family EAC	No Smoking	0	48.3943	0	0	0	0	0	0	0	0	0	0	0	100	75	0	0	0	1	0	0	0.0133333	1	0	0	0.0133333	1	0	0	0.0133333	1	0	0	0.0133333	1	0	0	0.0133333	1	0
Validation	M	52	0	3	29.7004	PPI	No family BE	Family Eac	No Smoking	0	79.54	2.91262	0	0	0	0.970874	0	0	0.990099	0	0	2.9703	103	101	1.96078	0	1.96078	1.06183	0.0582296	0.16634	0.039604	1.06183	0.0582296	0.16634	0.039604	1.06161	0.0580335	0.152615	0.029703	1.06161	0.0580335	0.152615	0.029703	1.0406	0.0390158	0.110993	0.029703	1.0406	0.0390158
Validation	M	59	0	5	26.2966	PPI	No family BE	No family EAC	No Smoking	1	87.7864	0	0	0	0	0	0	0	0	0	0	0	100	100	0	0	0	1	0	0	0.01	1	0	0	0.01	1	0	0	0.01	1	0	0	0.01	1	0	0	0.01	1	0
Study	M	49	2	2	25.1651	PPI	No family BE	No family EAC	No Smoking	0	102.867	2.73973	0	2.73973	0	0	0	0	0	2.5	0	0	73	80	1.30719	1.30719	2.61438	1.05125	0.04875	0.116907	0.025	1.05125	0.04875	0.116907	0.025	1	0	0	0.0125	1.05125	0.04875	0.116907	0.025	1.05125	0.04875	0.116907	0.025	1.05125	0.04875
Validation	M	72	0	2	29.6495	PPI	No family BE	Family Eac	Smoking	0	17.2485	4	0	1	0	0	0.980392	0	2.94118	0	1.96078	0.980392	100	102	3.46535	0	3.95554	1.15088	0.131103	0.337714	0.0490196	1.12719	0.112841	0.283212	0.0392157	1.08262	0.0763168	0.206217	0.0392157	1.10446	0.094579	0.2422	0.0392157	1.12719	0.112841	0.283212	0.0392157	1.10422	0.0943868
Validation	M	39	0	2	27.7778	PPI	No family BE	No family EAC	No Smoking	0	80.2628	4	0	0	0	2	0	0	6.66667	0.952381	0	2.85714	100	105	5.36585	0.487805	5.85366	1.23946	0.193197	0.425514	0.0380952	1.23946	0.193197	0.425514	0.0380952	1.05877	0.0555102	0.129741	0.0190476	1.23946	0.193197	0.425514	0.0380952	1.16556	0.142041	0.298071	0.0285714	1.16556	0.142041
Study	M	66	7	7	30.6148	PPI	NA	NA	Smoking	0	70.6694	0	0	0	0	4.71698	0	0	0	0	0	0	106	100	0	0	0	1	0	0	0.01	1	0	0	0.01	1	0	0	0.01	1	0	0	0.01	1	0	0	0.01	1	0
Study	M	61	0	3	22.6474	PPI	No family BE	No family EAC	No Smoking	0	15.8029	0	0	0	5.55556	1.85185	0	0	0	0	0	0	54	65	0	0	0	1	0	0	0.0153846	1	0	0	0.0153846	1	0	0	0.0153846	1	0	0	0.0153846	1	0	0	0.0153846	1	0
Validation	M	57	0	2	27.143	PPI	No family BE	No family EAC	Smoking	0	70.4066	2.17391	3.26087	3.26087	9.78261	6.52174	1	3	9	5	0	6	92	100	5.72917	4.16667	11.8958	1.65235	0.3948	0.935397	0.09	1.56887	0.3626	0.794612	0.06	1.2566	0.2042	0.496854	0.06	1.61134	0.3794	0.881894	0.08	1.43143	0.3014	0.692961	0.07	1.36388	0.2668
Study	M	70	0	2	32.9287	PPI	No family BE	No family EAC	Smoking	0	83.5483	0	0	0	0	0	0	0	0	0	0	0	100	100	0	0	0	1	0	0	0.01	1	0	0	0.01	1	0	0	0.01	1	0	0	0.01	1	0	0	0.01	1	0
Study	M	61	0	1	26.5668	PPI	No family BE	No family EAC	Smoking	0	25.9877	0	0	0	0	7.40741	0	3	0	0	0	0	81	100	0	0	1.5	1.0618	0.0582	0.134742	0.02	1	0	0	0.01	1.0618	0.0582	0.134742	0.02	1.0618	0.0582	0.134742	0.02	1.0618	0.0582	0.134742	0.02	1	0
Validation	M	60	2	3	27.7551	PPI	No family BE	No family EAC	Smoking	0	107.63	0	0	0	0	5.45455	0	1.33333	0	0	0	0	55	75	0	0	0.666667	1.02702	0.0263111	0.0708106	0.0266667	1	0	0	0.0133333	1.02702	0.0263111	0.0708106	0.0266667	1.02702	0.0263111	0.0708106	0.0266667	1.02702	0.0263111	0.0708106	0.0266667	1	0
Study	M	68	0	3	28.4055	PPI	No family BE	No family EAC	Smoking	0	119.721	0	2	0	2	6	2	0	0	0	3	2	100	100	0	1	2	1.15393	0.1334	0.329168	0.04	1.10644	0.0962	0.232166	0.03	1.15393	0.1334	0.329168	0.04	1.08413	0.0776	0.19567	0.03	1.10644	0.0962	0.232166	0.03	1.0618	0.0582
Study	M	46	7	9	39.6107	PPI	No family BE	No family EAC	Smoking	0	167.491	0	6.30631	0	2.7027	10.8108	0	3	0	0	1	1	111	100	0	3.31754	4.81754	1.10668	0.0964	0.246029	0.04	1.04102	0.0394	0.111902	0.03	1.10668	0.0964	0.246029	0.04	1.08389	0.0774	0.190438	0.03	1.08389	0.0774	0.190438	0.03	1.0202	0.0198
[truncated: 98 more columns]
